# Supplementary material for: Dual targeting of mTOR/IL-17A and autophagy by fisetin alleviates psoriasis-like skin inflammation
Source: Front Immunol. 2023 Jan 18;13:1075804. doi: 10.3389/fimmu.2022.1075804 (PMC9889994; doi:10.3389/fimmu.2022.1075804)
Supplement: Supplementary file 1 [file Table_2.xlsx]

## Sheet: Sheet1
		Cytokine/ Chemokine	Sensitivity (pg/mL)	Standard Curve Range (pg/mL)	Control (n=5)	Imiquimod (n=6)	Imiquimod + Fisetin (n=6)	Imiquimod + Rapamycin (n=6)
		ENA-78/CXCL-5/LIX	5.67	11.1-45400	4.7±0.9	4.1±2.2	3.85±0.2	4.55±1.2
		G-CSF	0.19	1.4 -5850	17.2±3.6	23.1±6.1	6.2±1.5	9.6±1.5
		GM-CSF	0.19	2.4-10000	6.0±0.8	6.5±1.0	1.4±0.1	34±1.1
		IFN alpha	3.03	5.6-22800	16.26±1.2	15.2±1.9	11.4±1.9	14.6±2.9
		IL-15/IL-15R	0.42	2.0-8050	15.1±2.1	20.6±3.1*	11.9±3.0*	17.9±5.0*
		IL-2	0.1	1.2-5000	ND	ND	ND	ND
		IL-28	20.31	41.0-168000	13.43±3.14	15.3±4.5	12.7±2.7	15.5±8.7
		IL-3	0.11	0.4-1700	ND	ND	ND	ND
		IL-31	0.45	7.6-31200	13.5±1.2	14.1±1.7	9.2±1.4	14.2±3.4
		RANTES (CCL-5)	0.35	2.4-10000	23.0±11.1	22.4±2.1	24.7±11.34	21.4±16.4
		IL-9	0.28	18.3-75000	5.3±2.1	6.4±2.5	5.3±0.8	4.6±0.6
