# Supplementary material for: Dual targeting of mTOR/IL-17A and autophagy by fisetin alleviates psoriasis-like skin inflammation
Source: Front Immunol. 2023 Jan 18;13:1075804. doi: 10.3389/fimmu.2022.1075804 (PMC9889994; doi:10.3389/fimmu.2022.1075804)
Supplement: Supplementary Table S2 — List of immune mediators that were not markedly modulated upon treatment of IMQ-induced mice skin lesions with fisetin or rapamycin. Each group of mice had 6 mice (n=6). [file Table_1.xlsx]

## Sheet: ORA_results (3)
#pathway	p-value	q-value	source	external_id	members_input_overlap	members_input_overlap_geneids	size	effective_size
Amyotrophic lateral sclerosis - Homo sapiens (human)	1.27035e-09	7.54104e-08	KEGG	path:hsa05014	ENSG00000089250; ENSG00000185386; ENSG00000156026; ENSG00000041357; ENSG00000117118; ENSG00000204842; ENSG00000187581; ENSG00000168280; ENSG00000111581; ENSG00000121691; ENSG00000170759; ENSG00000157020; ENSG00000120910; ENSG00000102900; ENSG00000134001; ENSG00000143552; ENSG00000196313; ENSG00000099341; ENSG00000126214; ENSG00000104671; ENSG00000197653; ENSG00000099795; ENSG00000183785; ENSG0000…	81929; 79902; 2081; 10280; 60; 71; 90550; 4217; 30849; 10376; 10381; 10383; 6300; 84134; 6311; 10452; 8408; 10482; 147700; 6390; 440567; 6392; 6396; 6428; 8480; 493869; 9631; 310; 203068; 317; 55626; 22863; 80208; 6506; 55706; 4508; 4509; 4512; 4513; 4514; 4519; 10671; 29107; 29110; 4535; 4536; 4537; 4538; 4541; 9782; 55746; 3831; 27089; 468; 2521; 6647; 506; 514; 515; 516; 518; 522; 23064; 539; …	364	364
Endocytosis - Homo sapiens (human)	2.02836e-09	1.17899e-07	KEGG	path:hsa04144	ENSG00000124209; ENSG00000137486; ENSG00000197959; ENSG00000047365; ENSG00000147010; ENSG00000186111; ENSG00000106799; ENSG00000130724; ENSG00000204592; ENSG00000168118; ENSG00000125637; ENSG00000141971; ENSG00000160867; ENSG00000165527; ENSG00000182149; ENSG00000204642; ENSG00000168280; ENSG00000049759; ENSG00000106976; ENSG00000116675; ENSG00000088280; ENSG00000140464; ENSG00000151502; ENSG0000…	11267; 26119; 2060; 10254; 8724; 7189; 857; 8729; 8218; 100526767; 118813; 5662; 3106; 3107; 5156; 9765; 377; 27183; 9265; 9266; 9267; 440073; 23096; 6714; 57403; 3133; 3134; 1601; 3105; 9798; 23111; 30844; 9815; 23396; 55738; 387680; 4193; 9829; 27243; 51324; 30845; 84612; 10890; 3949; 8853; 1173; 1175; 51652; 157; 93343; 160; 161; 163; 58533; 26286; 253725; 381; 10938; 1211; 1212; 1213; 3265; 9…	252	252
Huntington disease - Homo sapiens (human)	5.17498e-08	2.44715e-06	KEGG	path:hsa05016	ENSG00000107175; ENSG00000076984; ENSG00000041357; ENSG00000117118; ENSG00000163882; ENSG00000106089; ENSG00000181222; ENSG00000175416; ENSG00000106459; ENSG00000187581; ENSG00000168280; ENSG00000150995; ENSG00000099341; ENSG00000114841; ENSG00000126214; ENSG00000130758; ENSG00000146592; ENSG00000142168; ENSG00000065518; ENSG00000099795; ENSG00000183785; ENSG00000104892; ENSG00000116478; ENSG0000…	1537; 514; 515; 516; 518; 522; 6667; 5701; 4696; 374291; 3092; 1340; 8218; 539; 83447; 2081; 84516; 291; 9776; 5682; 55860; 5685; 5686; 5687; 5689; 5690; 5691; 7384; 5693; 5694; 5700; 7350; 1349; 292; 5704; 5708; 5709; 5710; 4536; 5714; 5715; 4694; 4695; 4697; 4698; 4700; 4702; 51807; 4706; 4708; 4709; 4710; 4712; 4713; 4711; 4716; 7277; 4719; 127602; 627; 4726; 1385; 7802; 3708; 30849; 10376; 84…	306	306
Human papillomavirus infection - Homo sapiens (human)	5.98441e-08	2.78275e-06	KEGG	path:hsa05165	ENSG00000080815; ENSG00000107175; ENSG00000197565; ENSG00000106003; ENSG00000169733; ENSG00000164930; ENSG00000105568; ENSG00000204592; ENSG00000110719; ENSG00000189056; ENSG00000116147; ENSG00000213949; ENSG00000091136; ENSG00000204642; ENSG00000091409; ENSG00000172037; ENSG00000168036; ENSG00000163558; ENSG00000100030; ENSG00000113732; ENSG00000146592; ENSG00000105397; ENSG00000115221; ENSG0000…	1026; 1027; 9223; 7297; 523; 8717; 526; 528; 5649; 7187; 529; 533; 3673; 2308; 5295; 3845; 545; 3106; 3107; 55844; 5894; 5159; 6696; 54626; 148327; 3955; 148022; 572; 3133; 3134; 3680; 578; 8772; 3105; 3655; 84552; 3661; 7248; 595; 1108; 3672; 54361; 3674; 3675; 1978; 3678; 3679; 5728; 4193; 3685; 3688; 3690; 3691; 3693; 3694; 3696; 5747; 6772; 5566; 23545; 8312; 8313; 8322; 8323; 8324; 8326; 535…	331	331
Salmonella infection - Homo sapiens (human)	1.03557e-07	4.51445e-06	KEGG	path:hsa05132	ENSG00000076984; ENSG00000136068; ENSG00000138795; ENSG00000276600; ENSG00000165527; ENSG00000172936; ENSG00000114790; ENSG00000156711; ENSG00000101335; ENSG00000030110; ENSG00000168036; ENSG00000100030; ENSG00000126214; ENSG00000104671; ENSG00000104142; ENSG00000143761; ENSG00000183785; ENSG00000109320; ENSG00000104892; ENSG00000135723; ENSG00000112685; ENSG00000121858; ENSG00000144566; ENSG0000…	4609; 5291; 4615; 8717; 55823; 7184; 9475; 7189; 3606; 4636; 5286; 10787; 84516; 4646; 8743; 6188; 8797; 9265; 9266; 9267; 55860; 60; 8767; 578; 8772; 71; 23118; 79443; 7097; 10333; 51807; 5216; 5217; 79792; 7277; 5879; 9842; 51135; 7295; 58498; 10376; 84617; 197259; 10381; 10383; 9367; 10398; 10096; 7846; 23207; 5288; 5290; 5293; 79026; 4790; 4792; 58484; 3265; 7879; 83658; 375; 208; 8737; 8795;…	249	249
Pathways of neurodegeneration - multiple diseases - Homo sapiens (human)	1.27002e-07	5.36874e-06	KEGG	path:hsa05022	ENSG00000080815; ENSG00000089250; ENSG00000113712; ENSG00000164930; ENSG00000185842; ENSG00000076984; ENSG00000041357; ENSG00000117118; ENSG00000197386; ENSG00000162337; ENSG00000204842; ENSG00000171595; ENSG00000106089; ENSG00000156587; ENSG00000188064; ENSG00000156711; ENSG00000187581; ENSG00000168280; ENSG00000066427; ENSG00000121691; ENSG00000089280; ENSG00000100030; ENSG00000120910; ENSG0000…	2081; 10280; 4137; 120892; 6233; 53349; 6262; 8312; 4217; 30849; 8322; 8323; 8324; 8326; 10376; 10381; 10383; 6300; 6310; 6311; 51384; 4287; 4294; 10452; 8408; 147700; 6390; 440567; 6392; 51465; 2776; 291; 292; 293; 493869; 203068; 317; 324; 55626; 22863; 80208; 351; 342371; 369; 55669; 6531; 4508; 4509; 22943; 4512; 4513; 4514; 1435; 4519; 10671; 27429; 29110; 4535; 4536; 4537; 4538; 4541; 80326…	475	475
Ubiquitin mediated proteolysis - Homo sapiens (human)	1.44936e-07	5.94666e-06	KEGG	path:hsa04120	ENSG00000131508; ENSG00000130725; ENSG00000175063; ENSG00000185651; ENSG00000196510; ENSG00000110107; ENSG00000049759; ENSG00000158290; ENSG00000151148; ENSG00000110344; ENSG00000078043; ENSG00000119401; ENSG00000108854; ENSG00000135679; ENSG00000153827; ENSG00000138641; ENSG00000160714; ENSG00000055130; ENSG00000185338; ENSG00000167986; ENSG00000108106; ENSG00000126261; ENSG00000128731; ENSG0000…	378884; 7189; 9246; 10277; 6921; 23221; 991; 23624; 6233; 4193; 57448; 1642; 9320; 26232; 3093; 6500; 9354; 54926; 7311; 7314; 26259; 7316; 118424; 7322; 7323; 7324; 7325; 7326; 7327; 7328; 7329; 7332; 7337; 64682; 8881; 90293; 4281; 29882; 27338; 27339; 23759; 8916; 8924; 8925; 51433; 51434; 64750; 65264; 29945; 9978; 5371; 23295; 8450; 8451; 8453; 8454; 51465; 6923; 51343; 83737; 23327; 55585; …	140	140
Parkinson disease - Homo sapiens (human)	2.10765e-07	8.28219e-06	KEGG	path:hsa05012	ENSG00000156026; ENSG00000041357; ENSG00000117118; ENSG00000185651; ENSG00000167792; ENSG00000187581; ENSG00000168280; ENSG00000150995; ENSG00000141404; ENSG00000150991; ENSG00000134001; ENSG00000099341; ENSG00000126214; ENSG00000099795; ENSG00000183785; ENSG00000104892; ENSG00000128271; ENSG00000128272; ENSG00000116459; ENSG00000189043; ENSG00000065135; ENSG00000188229; ENSG00000100804; ENSG0000…	1537; 514; 515; 516; 4694; 518; 522; 4695; 4719; 7157; 374291; 4697; 539; 9246; 4128; 2081; 4137; 598; 5682; 5684; 5685; 5686; 5687; 5689; 5690; 5691; 5692; 5693; 5694; 7277; 5700; 5701; 5702; 89953; 5704; 5706; 5708; 5709; 5710; 1616; 5713; 5714; 5715; 5717; 5718; 5719; 4696; 6233; 4698; 4700; 51807; 4706; 4708; 4709; 4710; 4711; 4712; 4713; 4716; 4717; 4718; 4720; 1649; 4723; 4726; 3708; 3709; …	249	249
Focal adhesion - Homo sapiens (human)	2.55894e-07	9.78006e-06	KEGG	path:hsa04510	ENSG00000197565; ENSG00000160007; ENSG00000131504; ENSG00000140795; ENSG00000117461; ENSG00000136068; ENSG00000189056; ENSG00000049089; ENSG00000091136; ENSG00000091409; ENSG00000101335; ENSG00000172037; ENSG00000168036; ENSG00000145431; ENSG00000100030; ENSG00000197461; ENSG00000186111; ENSG00000149269; ENSG00000115221; ENSG00000137076; ENSG00000132155; ENSG00000100485; ENSG00000173511; ENSG0000…	1398; 2064; 5649; 10298; 4636; 4638; 5154; 5155; 5156; 5894; 5159; 6696; 56924; 5170; 4659; 4660; 284217; 6714; 60; 5728; 7094; 3655; 2316; 1101; 81; 595; 2318; 87; 3672; 3673; 3674; 3675; 3678; 3679; 3680; 3685; 3688; 3690; 3691; 5228; 3693; 3694; 3696; 5747; 58498; 3265; 4233; 7791; 10398; 91807; 673; 5290; 5291; 10627; 5293; 5295; 2335; 1729; 8394; 83660; 3791; 208; 10451; 5906; 56034; 7408; 7…	201	201
Cell cycle - Homo sapiens (human)	2.74631e-07	1.03543e-05	KEGG	path:hsa04110	ENSG00000134480; ENSG00000166851; ENSG00000166913; ENSG00000085840; ENSG00000135679; ENSG00000076003; ENSG00000100393; ENSG00000115942; ENSG00000101224; ENSG00000118971; ENSG00000253729; ENSG00000082701; ENSG00000114126; ENSG00000089053; ENSG00000128245; ENSG00000100387; ENSG00000112242; ENSG00000113558; ENSG00000170312; ENSG00000149554; ENSG00000176386; ENSG00000004897; ENSG00000164611; ENSG0000…	4609; 1026; 1027; 1028; 1029; 1030; 1032; 9232; 25; 7709; 545; 9088; 23594; 23595; 4616; 4172; 4173; 1387; 4175; 4176; 595; 4998; 1111; 4193; 8379; 7272; 1647; 8317; 8318; 8555; 8556; 51343; 10393; 10912; 64682; 10926; 8881; 29882; 699; 701; 8900; 10274; 10971; 5347; 51433; 51434; 29945; 9978; 5885; 8454; 5925; 7465; 5933; 51529; 1871; 996; 6500; 6502; 7529; 7532; 7533; 2932; 7029; 890; 891; 894;…	124	124
Lysosome - Homo sapiens (human)	4.93164e-07	1.71991e-05	KEGG	path:hsa04142	ENSG00000101160; ENSG00000157823; ENSG00000164733; ENSG00000213614; ENSG00000136943; ENSG00000175416; ENSG00000198951; ENSG00000117984; ENSG00000182287; ENSG00000135677; ENSG00000177879; ENSG00000106367; ENSG00000135047; ENSG00000003056; ENSG00000111670; ENSG00000174080; ENSG00000119655; ENSG00000109323; ENSG00000138760; ENSG00000110911; ENSG00000181523; ENSG00000100083; ENSG00000105612; ENSG0000…	3073; 3074; 5641; 9741; 8722; 20; 533; 23062; 535; 537; 8218; 2588; 4125; 4126; 1075; 54; 55353; 8763; 4668; 4669; 2629; 10312; 84572; 2799; 23659; 3482; 4758; 1176; 2717; 9374; 2720; 164; 5660; 1200; 285362; 1203; 8372; 1211; 1212; 1213; 10947; 2760; 8905; 8906; 2581; 2548; 768239; 1777; 4864; 4891; 8943; 130340; 23431; 9516; 3373; 6448; 79158; 10053; 3916; 3920; 10577; 8546; 5476; 57192; 26985;…	128	128
Prion disease - Homo sapiens (human)	1.22067e-06	3.66202e-05	KEGG	path:hsa05020	ENSG00000107175; ENSG00000185386; ENSG00000156026; ENSG00000041357; ENSG00000117118; ENSG00000125538; ENSG00000187581; ENSG00000168280; ENSG00000150995; ENSG00000100030; ENSG00000120910; ENSG00000134001; ENSG00000175166; ENSG00000099341; ENSG00000126214; ENSG00000146592; ENSG00000142168; ENSG00000157613; ENSG00000099795; ENSG00000183785; ENSG00000104892; ENSG00000128272; ENSG00000116459; ENSG0000…	1537; 514; 515; 516; 518; 522; 5719; 10383; 374291; 857; 539; 858; 3553; 653361; 5682; 5684; 5685; 5686; 5687; 5689; 5690; 5691; 572; 5693; 5694; 7277; 54539; 5700; 56901; 5702; 89953; 5704; 5706; 5710; 4688; 5713; 4509; 5715; 5717; 4694; 4695; 4696; 4697; 4698; 4700; 4702; 51807; 4706; 4708; 4709; 4710; 4711; 4712; 4713; 4716; 4726; 4718; 4720; 1649; 4723; 3708; 3709; 3710; 1385; 10376; 84617; 1…	273	273
Protein processing in endoplasmic reticulum - Homo sapiens (human)	2.02441e-06	5.8228e-05	KEGG	path:hsa04141	ENSG00000109846; ENSG00000131508; ENSG00000100934; ENSG00000076984; ENSG00000128829; ENSG00000030110; ENSG00000157020; ENSG00000134001; ENSG00000109501; ENSG00000058262; ENSG00000128272; ENSG00000025796; ENSG00000149428; ENSG00000150961; ENSG00000055130; ENSG00000140943; ENSG00000188021; ENSG00000090520; ENSG00000166598; ENSG00000178607; ENSG00000160087; ENSG00000116663; ENSG00000116661; ENSG0000…	51726; 7184; 55829; 4121; 2081; 10277; 6184; 6185; 10802; 56886; 10808; 10299; 573; 578; 1603; 51128; 6745; 6746; 6747; 6748; 23645; 6238; 8720; 1649; 1650; 3703; 26232; 4217; 55432; 6500; 9871; 118424; 10905; 7322; 7323; 9373; 7326; 81567; 4780; 7353; 10427; 4287; 10952; 10956; 10960; 10961; 10970; 3300; 29927; 3304; 3306; 9451; 3309; 3312; 10483; 10484; 9978; 6396; 3326; 6400; 8454; 9601; 3337;…	171	170
Alzheimer disease - Homo sapiens (human)	2.92203e-06	7.83892e-05	KEGG	path:hsa05010	ENSG00000080815; ENSG00000089250; ENSG00000113712; ENSG00000164930; ENSG00000156026; ENSG00000041357; ENSG00000117118; ENSG00000125538; ENSG00000182240; ENSG00000187581; ENSG00000168280; ENSG00000150995; ENSG00000168036; ENSG00000100030; ENSG00000120910; ENSG00000134001; ENSG00000099341; ENSG00000126214; ENSG00000196549; ENSG00000161202; ENSG00000099795; ENSG00000183785; ENSG00000132155; ENSG0000…	2081; 4137; 10313; 102; 8312; 8313; 8322; 8323; 8324; 8326; 10376; 10381; 10383; 51384; 208; 4311; 8408; 147700; 6390; 440567; 6392; 2776; 291; 292; 293; 8503; 203068; 317; 322; 324; 55626; 22863; 348; 351; 369; 4508; 4509; 22943; 4512; 4513; 4514; 4519; 90550; 4535; 4536; 4537; 4538; 4541; 80326; 27089; 468; 489; 506; 514; 515; 516; 518; 522; 539; 2597; 572; 8772; 4694; 4695; 4696; 4697; 4698; 4…	369	369
Apoptosis - Homo sapiens (human)	3.40904e-06	8.97285e-05	KEGG	path:hsa04210	ENSG00000120471; ENSG00000164733; ENSG00000138794; ENSG00000136943; ENSG00000117984; ENSG00000150995; ENSG00000100030; ENSG00000134001; ENSG00000156709; ENSG00000089685; ENSG00000163629; ENSG00000183785; ENSG00000132155; ENSG00000128272; ENSG00000121858; ENSG00000096433; ENSG00000129484; ENSG00000171552; ENSG00000117020; ENSG00000120868; ENSG00000174080; ENSG00000145675; ENSG00000109320; ENSG0000…	153090; 4616; 8717; 7185; 2081; 8739; 8743; 5170; 1075; 6709; 60; 578; 8772; 71; 4170; 1616; 598; 8795; 8797; 51807; 8722; 1647; 1649; 7277; 4217; 3708; 3709; 3710; 8837; 10376; 1676; 1677; 142; 143; 5783; 10912; 7846; 5290; 5291; 5293; 5295; 4790; 4792; 330; 3265; 8737; 208; 843; 9451; 5366; 468; 3845; 5894; 10000; 55367; 10018; 27429; 2353; 56616; 10038; 824; 9020; 317; 84790; 839; 840; 329; 84…	136	136
Viral carcinogenesis - Homo sapiens (human)	3.68253e-06	9.51319e-05	KEGG	path:hsa05203	ENSG00000107175; ENSG00000173757; ENSG00000197061; ENSG00000204592; ENSG00000124635; ENSG00000177885; ENSG00000204642; ENSG00000145736; ENSG00000124762; ENSG00000072062; ENSG00000254087; ENSG00000166913; ENSG00000273542; ENSG00000118971; ENSG00000117399; ENSG00000146592; ENSG00000185130; ENSG00000157613; ENSG00000148180; ENSG00000128272; ENSG00000135679; ENSG00000158373; ENSG00000100393; ENSG0000…	1026; 5291; 1029; 9734; 1111; 8717; 8365; 6672; 7185; 7187; 7188; 8367; 9759; 3106; 3107; 1030; 9261; 6714; 572; 3134; 578; 5700; 3661; 81; 595; 1108; 87; 2648; 4193; 8294; 1642; 1654; 7529; 6776; 114483833; 1027; 1387; 3716; 3718; 6850; 8339; 8340; 8343; 8344; 8345; 8347; 8349; 121504; 10013; 90993; 8360; 5290; 8363; 8364; 5293; 5295; 4790; 4791; 4792; 8379; 3265; 7874; 5315; 8900; 3190; 3105; 1…	204	202
Thermogenesis - Homo sapiens (human)	8.63333e-06	0.000191124	KEGG	path:hsa04714	ENSG00000107175; ENSG00000123545; ENSG00000082014; ENSG00000117118; ENSG00000006695; ENSG00000177885; ENSG00000187581; ENSG00000099956; ENSG00000178057; ENSG00000143199; ENSG00000049618; ENSG00000141564; ENSG00000157613; ENSG00000099795; ENSG00000100485; ENSG00000116459; ENSG00000189043; ENSG00000188130; ENSG00000115944; ENSG00000115286; ENSG00000143578; ENSG00000162377; ENSG00000121281; ENSG0000…	8193; 514; 55811; 116228; 4694; 518; 1537; 9377; 55818; 51287; 90639; 374291; 284184; 516; 515; 6194; 6195; 6196; 6197; 6198; 60; 522; 10818; 51780; 56901; 1349; 71; 11343; 7248; 86; 4695; 4696; 4697; 4698; 4700; 5562; 4702; 4538; 8289; 4706; 4539; 4723; 4709; 4710; 4711; 4712; 109; 4718; 111; 112; 113; 114; 115; 4726; 4713; 4217; 55744; 2180; 2181; 4716; 4717; 656; 388753; 57492; 6300; 4720; 539…	232	232
Regulation of actin cytoskeleton - Homo sapiens (human)	2.20538e-05	0.00043028	KEGG	path:hsa04810	ENSG00000160007; ENSG00000145703; ENSG00000064547; ENSG00000131504; ENSG00000140795; ENSG00000172830; ENSG00000066468; ENSG00000160867; ENSG00000213949; ENSG00000091409; ENSG00000101335; ENSG00000145431; ENSG00000100030; ENSG00000197461; ENSG00000175866; ENSG00000084112; ENSG00000186111; ENSG00000149269; ENSG00000115221; ENSG00000148180; ENSG00000132155; ENSG00000100485; ENSG00000115020; ENSG0000…	5217; 10298; 4628; 4627; 4636; 4638; 2149; 5154; 5155; 5156; 55845; 5159; 56924; 1072; 1073; 7430; 4659; 4660; 2934; 6714; 60; 5216; 3655; 81; 87; 3672; 3673; 3674; 3675; 6237; 3678; 3679; 3680; 3681; 3682; 3684; 3685; 3690; 1132; 1133; 3694; 624; 3688; 5747; 54434; 8826; 4629; 58498; 3691; 10097; 1729; 3693; 23191; 10398; 91807; 3696; 55970; 8817; 5290; 5291; 5293; 5295; 54961; 26291; 5305; 8394…	218	218
Herpes simplex virus 1 infection - Homo sapiens (human)	3.50434e-05	0.000634878	KEGG	path:hsa05168	ENSG00000167981; ENSG00000196417; ENSG00000176293; ENSG00000027697; ENSG00000204592; ENSG00000205903; ENSG00000145675; ENSG00000197385; ENSG00000187607; ENSG00000128829; ENSG00000188295; ENSG00000204644; ENSG00000204642; ENSG00000164631; ENSG00000018869; ENSG00000185252; ENSG00000204514; ENSG00000234444; ENSG00000196646; ENSG00000204920; ENSG00000063587; ENSG00000131115; ENSG00000204519; ENSG0000…	79891; 79898; 256051; 346171; 10308; 340061; 374879; 79973; 8892; 30832; 374899; 374900; 90233; 92283; 92285; 55422; 374928; 57506; 348327; 51385; 80818; 57541; 147658; 57547; 147660; 90317; 6352; 90321; 10454; 90333; 90338; 286075; 57573; 147686; 147687; 80110; 7549; 10482; 3454; 55552; 282890; 3459; 10520; 3460; 6427; 147741; 6430; 6431; 6432; 8503; 641339; 317; 8517; 329; 330; 22869; 57693; 55…	498	498
Ribosome - Homo sapiens (human)	5.78976e-05	0.000967272	KEGG	path:hsa03010	ENSG00000233927; ENSG00000197958; ENSG00000182899; ENSG00000136942; ENSG00000185414; ENSG00000221983; ENSG00000108298; ENSG00000231500; ENSG00000142676; ENSG00000266472; ENSG00000166441; ENSG00000188846; ENSG00000137818; ENSG00000147604; ENSG00000137154; ENSG00000108107; ENSG00000096080; ENSG00000105372; ENSG00000145425; ENSG00000122406; ENSG00000158042; ENSG00000108826; ENSG00000083845; ENSG0000…	6144; 6146; 6147; 6156; 6157; 6158; 6159; 6155; 6161; 6165; 6166; 6167; 6168; 6169; 6170; 6171; 6175; 6176; 6181; 6182; 6187; 6188; 6189; 6191; 6193; 6194; 6201; 6202; 6203; 6205; 6206; 6207; 51264; 6209; 6210; 124995; 106632260; 6208; 6217; 6218; 6222; 6223; 6224; 6227; 6228; 6229; 6230; 6231; 6232; 6233; 6234; 6235; 6160; 51318; 4736; 9349; 7311; 2197; 4549; 100529097; 54460; 79590; 55052; 2587…	158	158
Hippo signaling pathway - Homo sapiens (human)	7.53055e-05	0.00116079	KEGG	path:hsa04390	ENSG00000115738; ENSG00000164930; ENSG00000105568; ENSG00000104375; ENSG00000138795; ENSG00000163558; ENSG00000183230; ENSG00000168036; ENSG00000166913; ENSG00000089685; ENSG00000104899; ENSG00000161202; ENSG00000106366; ENSG00000106799; ENSG00000137713; ENSG00000221914; ENSG00000118971; ENSG00000109321; ENSG00000181449; ENSG00000113645; ENSG00000082701; ENSG00000184009; ENSG00000132535; ENSG0000…	4609; 6657; 8200; 9231; 55844; 60; 60485; 71; 84552; 595; 54361; 8312; 8313; 29119; 8324; 8323; 84612; 8326; 650; 652; 656; 657; 658; 659; 10413; 174; 7855; 51384; 2246; 1739; 1740; 1741; 1742; 10971; 23286; 23291; 896; 1495; 268; 8322; 8463; 6932; 6788; 8994; 7976; 7474; 7476; 7477; 7479; 7480; 7483; 1855; 1856; 1857; 324; 3397; 3398; 329; 330; 332; 25937; 5518; 7003; 7529; 7532; 7533; 2932; 374…	157	157
MAPK signaling pathway - Homo sapiens (human)	7.93903e-05	0.00119085	KEGG	path:hsa04010	ENSG00000137486; ENSG00000112715; ENSG00000166484; ENSG00000104375; ENSG00000169967; ENSG00000136068; ENSG00000125538; ENSG00000162302; ENSG00000160867; ENSG00000243364; ENSG00000172936; ENSG00000070388; ENSG00000173327; ENSG00000145431; ENSG00000184349; ENSG00000100030; ENSG00000120910; ENSG00000197461; ENSG00000169242; ENSG00000168970; ENSG00000108984; ENSG00000149269; ENSG00000067191; ENSG0000…	409; 4609; 1432; 1398; 4615; 4616; 8717; 2064; 2065; 3304; 2069; 3845; 5154; 5155; 5156; 5894; 9254; 5159; 4137; 9479; 9261; 1945; 6195; 6196; 6197; 1843; 255189; 51776; 6722; 4791; 1946; 2317; 1616; 2318; 100137049; 11221; 3164; 6237; 51295; 283748; 2321; 5228; 5906; 1647; 8817; 627; 4216; 2324; 23162; 51135; 7786; 7189; 6788; 6789; 4233; 3727; 208; 4763; 6300; 4254; 5494; 10912; 673; 55970; 477…	294	294
Adherens junction - Homo sapiens (human)	8.1672e-05	0.00121205	KEGG	path:hsa04520	ENSG00000169750; ENSG00000196396; ENSG00000019549; ENSG00000142949; ENSG00000146648; ENSG00000106799; ENSG00000128340; ENSG00000158195; ENSG00000177707; ENSG00000204435; ENSG00000173482; ENSG00000163513; ENSG00000135341; ENSG00000168036; ENSG00000100030; ENSG00000104067; ENSG00000175866; ENSG00000035403; ENSG00000130402; ENSG00000140443; ENSG00000136238; ENSG00000044115; ENSG00000143217; ENSG0000…	387; 6615; 5818; 7048; 4233; 5770; 1495; 8976; 5777; 6932; 4088; 3480; 5787; 5594; 6885; 5792; 6714; 1956; 5797; 2033; 4008; 7082; 71; 4089; 1459; 1457; 10163; 1460; 117178; 60; 29119; 2241; 81607; 4301; 81; 10580; 87; 25945; 10458; 1499; 1500; 2064; 8936; 1387; 83439; 51176; 7046; 7414; 5879; 5880; 5881; 8826; 6591; 9855	71	71
Mitophagy - animal - Homo sapiens (human)	8.58868e-05	0.00126118	KEGG	path:hsa04137	ENSG00000170315; ENSG00000136436; ENSG00000112561; ENSG00000185591; ENSG00000116688; ENSG00000164442; ENSG00000204435; ENSG00000104946; ENSG00000126858; ENSG00000139112; ENSG00000118689; ENSG00000150991; ENSG00000140983; ENSG00000174775; ENSG00000221983; ENSG00000172071; ENSG00000188554; ENSG00000143947; ENSG00000135655; ENSG00000106052; ENSG00000100644; ENSG00000128272; ENSG00000070770; ENSG0000…	10241; 3845; 7942; 6667; 84749; 139341; 7311; 7314; 3091; 7316; 10133; 665; 23710; 2309; 9101; 10370; 7879; 8878; 1457; 1459; 1460; 29110; 8887; 6714; 4286; 7157; 3265; 9927; 11337; 55626; 338382; 51024; 11345; 5970; 468; 89941; 598; 8408; 6233; 54543; 6237; 5601; 5602; 9958; 23786; 9451; 4077; 55669; 7030; 79735; 55288; 65018	68	68
Shigellosis - Homo sapiens (human)	0.000105932	0.00150791	KEGG	path:hsa05131	ENSG00000116584; ENSG00000131508; ENSG00000131504; ENSG00000142867; ENSG00000125538; ENSG00000165527; ENSG00000172936; ENSG00000101335; ENSG00000150995; ENSG00000150991; ENSG00000100030; ENSG00000273983; ENSG00000141564; ENSG00000143761; ENSG00000167193; ENSG00000135679; ENSG00000184640; ENSG00000085733; ENSG00000188130; ENSG00000149782; ENSG00000055130; ENSG00000171552; ENSG00000136950; ENSG0000…	10241; 4615; 8717; 7188; 7189; 3606; 3098; 4636; 9252; 9265; 9266; 9267; 6198; 29108; 6714; 60; 8767; 4193; 11337; 3661; 23118; 81; 598; 87; 6233; 54874; 340061; 3678; 5216; 5217; 8290; 3688; 3021; 5747; 64121; 3708; 3709; 3710; 30849; 58498; 23176; 9978; 10892; 7311; 7314; 7316; 25851; 7322; 7323; 6300; 10398; 10096; 3099; 8357; 7335; 7336; 5290; 5291; 5293; 8878; 5295; 57521; 4790; 4792; 4793; …	246	246
Autophagy - animal - Homo sapiens (human)	0.000125314	0.00173082	KEGG	path:hsa04140	ENSG00000163719; ENSG00000144848; ENSG00000164733; ENSG00000128829; ENSG00000117984; ENSG00000085978; ENSG00000150995; ENSG00000100030; ENSG00000134001; ENSG00000089289; ENSG00000168209; ENSG00000141564; ENSG00000100330; ENSG00000132155; ENSG00000171552; ENSG00000117020; ENSG00000145675; ENSG00000177169; ENSG00000178607; ENSG00000145782; ENSG00000175104; ENSG00000101844; ENSG00000050748; ENSG0000…	115201; 3091; 7189; 2081; 6237; 9776; 5170; 23604; 6198; 572; 11337; 3146; 1612; 1613; 7879; 7248; 3667; 598; 5728; 10000; 53349; 64121; 3708; 9342; 30849; 8897; 6794; 10010; 23710; 5290; 5291; 5293; 8878; 5295; 57521; 11345; 29982; 3265; 208; 8408; 64223; 5861; 9451; 89849; 60673; 3845; 5894; 81671; 1509; 54541; 55054; 55062; 64798; 8837; 8503; 55102; 8673; 55626; 3916; 22863; 3920; 1508; 6885; …	137	137
Colorectal cancer - Homo sapiens (human)	0.000148378	0.0019713	KEGG	path:hsa05210	ENSG00000169750; ENSG00000146648; ENSG00000117461; ENSG00000106799; ENSG00000113318; ENSG00000108443; ENSG00000168646; ENSG00000128340; ENSG00000138795; ENSG00000105327; ENSG00000078061; ENSG00000124882; ENSG00000177885; ENSG00000051382; ENSG00000095002; ENSG00000163513; ENSG00000132906; ENSG00000168036; ENSG00000115904; ENSG00000144118; ENSG00000100030; ENSG00000160271; ENSG00000174775; ENSG0000…	4609; 1026; 4616; 2069; 6198; 572; 578; 595; 1647; 8312; 8313; 10912; 673; 5290; 5291; 5293; 5295; 3265; 4292; 208; 51426; 5366; 5879; 5880; 5881; 3845; 5894; 5898; 5899; 5900; 10000; 6932; 10018; 1499; 2353; 8503; 2885; 842; 332; 4436; 4437; 369; 2932; 374; 7039; 7042; 387; 7046; 7048; 324; 1956; 26060; 5594; 5601; 5602; 51176; 27113; 83439; 7157; 4088; 4089; 6654; 6655	86	86
Hepatitis B - Homo sapiens (human)	0.000149126	0.00197186	KEGG	path:hsa05161	ENSG00000107175; ENSG00000173757; ENSG00000106799; ENSG00000096968; ENSG00000172936; ENSG00000166913; ENSG00000108984; ENSG00000146592; ENSG00000105397; ENSG00000089685; ENSG00000157613; ENSG00000132155; ENSG00000100485; ENSG00000076984; ENSG00000128272; ENSG00000107201; ENSG00000188130; ENSG00000100393; ENSG00000143578; ENSG00000167986; ENSG00000117020; ENSG00000120868; ENSG00000145675; ENSG0000…	4609; 1026; 4615; 1654; 7187; 7189; 537; 23586; 148022; 6714; 572; 8772; 3661; 23118; 3665; 353376; 10000; 1642; 6772; 6774; 6776; 6777; 6778; 1385; 7297; 3716; 3717; 3718; 64135; 2185; 369; 6300; 673; 57506; 4773; 4775; 4776; 5290; 5291; 5293; 5295; 4790; 4792; 3265; 8900; 208; 10454; 10971; 4318; 6885; 10488; 468; 7419; 64764; 3845; 5894; 3339; 6416; 5925; 2353; 8503; 317; 8517; 841; 842; 843; …	162	162
Base excision repair - Homo sapiens (human)	0.000167796	0.00219789	KEGG	path:hsa03410	ENSG00000041880; ENSG00000148229; ENSG00000005156; ENSG00000132781; ENSG00000123415; ENSG00000168496; ENSG00000154328; ENSG00000132646; ENSG00000109674; ENSG00000175482; ENSG00000076248; ENSG00000129484; ENSG00000073050; ENSG00000100823; ENSG00000100479; ENSG00000177084; ENSG00000129071; ENSG00000070501; ENSG00000166169; ENSG00000114026; ENSG00000139372; ENSG00000143799; ENSG00000169188; ENSG0000…	3980; 142; 143; 27343; 23583; 54107; 27301; 252969; 5423; 5426; 5427; 10038; 10039; 2237; 328; 3146; 57804; 7374; 55247; 6996; 10714; 7515; 8930; 4968; 4595; 5111; 56655; 4350	33	33
Diabetic cardiomyopathy - Homo sapiens (human)	0.000221733	0.00273732	KEGG	path:hsa05415	ENSG00000151475; ENSG00000106799; ENSG00000117118; ENSG00000117394; ENSG00000187581; ENSG00000067992; ENSG00000157184; ENSG00000198380; ENSG00000099795; ENSG00000168291; ENSG00000116459; ENSG00000189043; ENSG00000188130; ENSG00000115944; ENSG00000149782; ENSG00000065518; ENSG00000115286; ENSG00000117020; ENSG00000131828; ENSG00000145675; ENSG00000004799; ENSG00000111775; ENSG00000109320; ENSG0000…	1537; 514; 515; 516; 518; 522; 6667; 374291; 539; 2597; 5160; 5162; 5164; 5165; 653361; 56901; 4688; 3667; 4694; 4695; 4696; 4697; 4698; 4700; 4702; 5728; 4706; 4708; 4709; 4710; 4711; 4712; 4713; 4716; 4717; 4718; 4719; 4720; 2673; 4723; 6262; 1351; 142; 9882; 6300; 9377; 5290; 5291; 5293; 5295; 4790; 4726; 5580; 208; 2936; 5331; 7381; 7384; 9945; 7386; 4318; 10975; 27089; 7385; 6390; 5879; 5880…	203	203
Spliceosome - Homo sapiens (human)	0.000234926	0.00287475	KEGG	path:hsa03040	ENSG00000110844; ENSG00000164548; ENSG00000163714; ENSG00000125835; ENSG00000111196; ENSG00000106245; ENSG00000110107; ENSG00000085872; ENSG00000089280; ENSG00000183431; ENSG00000150316; ENSG00000263465; ENSG00000198231; ENSG00000115128; ENSG00000169976; ENSG00000164609; ENSG00000116752; ENSG00000100410; ENSG00000175467; ENSG00000113649; ENSG00000067596; ENSG00000145833; ENSG00000116350; ENSG0000…	26121; 51729; 4116; 10262; 494115; 10285; 10286; 9775; 10291; 9785; 11325; 4670; 11338; 51639; 4686; 24148; 3183; 56949; 3190; 3192; 10772; 27258; 1659; 3178; 9343; 1665; 51340; 10946; 9879; 10907; 10915; 25766; 10929; 27316; 57461; 8896; 9410; 27339; 3312; 4809; 25804; 26831; 10465; 3304; 3306; 5356; 10450; 10992; 7919; 9984; 11017; 2521; 22916; 10523; 6428; 6429; 6430; 6431; 6432; 6434; 22827; …	151	150
Sphingolipid signaling pathway - Homo sapiens (human)	0.00024171	0.00293204	KEGG	path:hsa04071	ENSG00000169750; ENSG00000166224; ENSG00000117461; ENSG00000185386; ENSG00000135587; ENSG00000223802; ENSG00000105568; ENSG00000154229; ENSG00000172292; ENSG00000090054; ENSG00000128340; ENSG00000166501; ENSG00000066027; ENSG00000166311; ENSG00000154227; ENSG00000177076; ENSG00000051382; ENSG00000067182; ENSG00000063176; ENSG00000117984; ENSG00000221914; ENSG00000172296; ENSG00000116329; ENSG0000…	340485; 55304; 8717; 5293; 56848; 166929; 8879; 55844; 5170; 9294; 5728; 624; 4217; 81537; 6300; 259230; 2207; 5290; 5291; 8877; 5295; 4790; 3265; 5579; 6093; 208; 2773; 2776; 5337; 5338; 123099; 8439; 5880; 5881; 9475; 3845; 5894; 4363; 10000; 9517; 8503; 10558; 130367; 5970; 253782; 5331; 5521; 8560; 4985; 387; 91012; 53637; 5515; 5516; 5518; 5519; 5520; 1432; 5522; 5523; 5525; 5526; 5527; 5528…	119	119
VEGF signaling pathway - Homo sapiens (human)	0.000284966	0.00334057	KEGG	path:hsa04370	ENSG00000169750; ENSG00000117461; ENSG00000112715; ENSG00000169398; ENSG00000128340; ENSG00000101096; ENSG00000188089; ENSG00000166501; ENSG00000073756; ENSG00000197122; ENSG00000051382; ENSG00000063176; ENSG00000221823; ENSG00000100030; ENSG00000120910; ENSG00000185386; ENSG00000174775; ENSG00000168970; ENSG00000128052; ENSG00000106211; ENSG00000162889; ENSG00000112062; ENSG00000132155; ENSG0000…	7867; 3845; 5894; 9047; 9261; 56848; 1432; 5533; 5530; 5295; 5532; 5534; 10000; 4773; 6300; 5290; 5291; 8877; 3315; 8503; 6714; 572; 842; 3265; 5321; 5578; 5579; 3791; 208; 255189; 5335; 100137049; 5594; 5600; 123745; 5603; 8681; 5743; 5293; 5747; 5879; 5880; 5881; 283748; 7422	59	59
Spinocerebellar ataxia - Homo sapiens (human)	0.000378869	0.00419462	KEGG	path:hsa05017	ENSG00000151475; ENSG00000156026; ENSG00000041357; ENSG00000189056; ENSG00000204842; ENSG00000150995; ENSG00000099341; ENSG00000134644; ENSG00000100804; ENSG00000149782; ENSG00000074370; ENSG00000117020; ENSG00000145675; ENSG00000108344; ENSG00000177169; ENSG00000178607; ENSG00000137947; ENSG00000168214; ENSG00000159377; ENSG00000115233; ENSG00000169100; ENSG00000050748; ENSG00000197170; ENSG0000…	11273; 6667; 5649; 2081; 115209; 9776; 5682; 5684; 5686; 5687; 6712; 5689; 5690; 5691; 5692; 5693; 5694; 5700; 5701; 5702; 5704; 5706; 5708; 5709; 5710; 5713; 5714; 5715; 5717; 5718; 5719; 23152; 4217; 3708; 3709; 3710; 30849; 3748; 6310; 6311; 5290; 5291; 5293; 5295; 10939; 4287; 4800; 208; 5331; 2776; 116443; 7416; 7417; 7419; 6908; 60673; 7436; 10000; 8408; 55062; 10524; 29982; 291; 292; 293; …	143	143
TNF signaling pathway - Homo sapiens (human)	0.000396463	0.00432705	KEGG	path:hsa04668	ENSG00000023445; ENSG00000107175; ENSG00000117461; ENSG00000131323; ENSG00000137275; ENSG00000078747; ENSG00000076984; ENSG00000168404; ENSG00000145675; ENSG00000162302; ENSG00000109339; ENSG00000073756; ENSG00000082512; ENSG00000163739; ENSG00000051382; ENSG00000067182; ENSG00000135341; ENSG00000034152; ENSG00000156711; ENSG00000197442; ENSG00000118260; ENSG00000157227; ENSG00000185386; ENSG0000…	153090; 8717; 5293; 7185; 7187; 7188; 1051; 8737; 9252; 8772; 182; 23118; 602; 10000; 2919; 1385; 4217; 64127; 8837; 197259; 3726; 5743; 6300; 5290; 5291; 1906; 5295; 4790; 4792; 6352; 10454; 4314; 6364; 4318; 208; 4323; 6885; 10488; 468; 64764; 6416; 83737; 8986; 11035; 1326; 2353; 9530; 9020; 8517; 5601; 840; 841; 330; 843; 5970; 148327; 2920; 1386; 90993; 9586; 257397; 8503; 1432; 1435; 1437; …	112	112
Endometrial cancer - Homo sapiens (human)	0.000409904	0.00443268	KEGG	path:hsa05213	ENSG00000146648; ENSG00000117461; ENSG00000168646; ENSG00000138795; ENSG00000177885; ENSG00000051382; ENSG00000183230; ENSG00000168036; ENSG00000132906; ENSG00000100030; ENSG00000174775; ENSG00000078061; ENSG00000100485; ENSG00000124762; ENSG00000171608; ENSG00000044115; ENSG00000122008; ENSG00000141736; ENSG00000132155; ENSG00000130222; ENSG00000076242; ENSG00000115904; ENSG00000103126; ENSG0000…	4609; 1026; 2309; 5894; 4616; 10000; 6932; 324; 3845; 10912; 673; 1499; 1956; 5290; 5291; 5293; 5295; 5170; 8503; 1647; 572; 29119; 3265; 578; 4292; 2885; 842; 208; 2002; 595; 1495; 5594; 5728; 2064; 51426; 51176; 83439; 369; 2932; 7157; 8312; 8313; 6654; 6655	58	58
Proteoglycans in cancer - Homo sapiens (human)	0.000419171	0.00451539	KEGG	path:hsa05205	ENSG00000124145; ENSG00000128602; ENSG00000164930; ENSG00000185920; ENSG00000136068; ENSG00000177885; ENSG00000150995; ENSG00000168036; ENSG00000100030; ENSG00000100234; ENSG00000149269; ENSG00000145362; ENSG00000100644; ENSG00000100485; ENSG00000141510; ENSG00000135679; ENSG00000137154; ENSG00000137710; ENSG00000188130; ENSG00000096433; ENSG00000117020; ENSG00000082781; ENSG00000145675; ENSG0000…	4609; 1026; 3593; 6608; 1432; 2064; 2065; 3091; 54361; 7855; 7430; 5170; 4659; 4660; 6198; 6714; 60; 10818; 71; 595; 3673; 6237; 3678; 5727; 10000; 1634; 3685; 10855; 3688; 3690; 3693; 27250; 5747; 6774; 8826; 3708; 3709; 3710; 8322; 8323; 8324; 8326; 4233; 7448; 5781; 6300; 673; 5290; 5291; 5293; 5295; 51384; 2335; 3265; 5579; 2247; 7474; 208; 5329; 10451; 5335; 4313; 3791; 4318; 5328; 6383; 741…	205	205
Coronavirus disease - COVID-19 - Homo sapiens (human)	0.000508221	0.00523194	KEGG	path:hsa05171	ENSG00000233927; ENSG00000197958; ENSG00000182326; ENSG00000182899; ENSG00000174444; ENSG00000125538; ENSG00000170889; ENSG00000136942; ENSG00000172936; ENSG00000221983; ENSG00000108298; ENSG00000231500; ENSG00000142676; ENSG00000166441; ENSG00000188846; ENSG00000105397; ENSG00000137818; ENSG00000107201; ENSG00000147604; ENSG00000137154; ENSG00000188130; ENSG00000160712; ENSG00000160710; ENSG0000…	6146; 6147; 4615; 3593; 6231; 6156; 6157; 6158; 6159; 6160; 6161; 7187; 6165; 6166; 6167; 6168; 6169; 6170; 6171; 6175; 6176; 23586; 6181; 6187; 6188; 6189; 6191; 6193; 6194; 6201; 6202; 6203; 6205; 6206; 6207; 6208; 6209; 6210; 6155; 29110; 6217; 6218; 3661; 6222; 6223; 6224; 6227; 6228; 6229; 6230; 6232; 6233; 6234; 6235; 340061; 103; 2162; 6772; 6774; 8829; 7189; 4736; 7297; 3716; 9349; 64135;…	232	231
Pathogenic Escherichia coli infection - Homo sapiens (human)	0.000589553	0.0059381	KEGG	path:hsa05130	ENSG00000116584; ENSG00000064547; ENSG00000165527; ENSG00000172936; ENSG00000100030; ENSG00000104067; ENSG00000175866; ENSG00000123416; ENSG00000143761; ENSG00000183785; ENSG00000170348; ENSG00000198121; ENSG00000121858; ENSG00000184574; ENSG00000188229; ENSG00000188130; ENSG00000150961; ENSG00000139644; ENSG00000128833; ENSG00000136950; ENSG00000125538; ENSG00000111679; ENSG00000112062; ENSG0000…	4615; 8717; 4627; 4628; 4629; 3606; 25; 4640; 4642; 10787; 4644; 55845; 4646; 8743; 4651; 6188; 9265; 9266; 9267; 60; 4671; 578; 8772; 71; 23118; 4690; 4691; 8795; 8797; 51807; 9826; 2149; 3688; 7277; 55930; 7189; 10376; 84617; 10381; 10383; 5777; 23191; 6300; 7846; 2597; 4790; 4792; 4793; 10427; 4641; 26999; 100506658; 4643; 10454; 10458; 10972; 4645; 6885; 8936; 147179; 8737; 5879; 8440; 9475; …	197	196
Oxidative phosphorylation - Homo sapiens (human)	0.000684946	0.00672887	KEGG	path:hsa00190	ENSG00000180817; ENSG00000105675; ENSG00000117118; ENSG00000006695; ENSG00000187581; ENSG00000113732; ENSG00000143882; ENSG00000099795; ENSG00000116459; ENSG00000189043; ENSG00000115944; ENSG00000115286; ENSG00000111775; ENSG00000131100; ENSG00000169020; ENSG00000169021; ENSG00000228253; ENSG00000135940; ENSG00000198712; ENSG00000164919; ENSG00000198938; ENSG00000090266; ENSG00000154518; ENSG0000…	1537; 514; 515; 516; 518; 521; 522; 523; 526; 528; 529; 374291; 533; 535; 537; 539; 56901; 10312; 64077; 9296; 4708; 4694; 4695; 4696; 4697; 4698; 4700; 4702; 4706; 4539; 29796; 4709; 4710; 4711; 4712; 4713; 4716; 4717; 4718; 4719; 4720; 4723; 4726; 9377; 7381; 7384; 7385; 7386; 10975; 6390; 440567; 6392; 245973; 54539; 8992; 1327; 1329; 90423; 1337; 1340; 1345; 1347; 1349; 1350; 1351; 1352; 1353…	133	133
Amino sugar and nucleotide sugar metabolism - Homo sapiens (human)	0.000692437	0.00677859	KEGG	path:hsa00520	ENSG00000013375; ENSG00000113552; ENSG00000159399; ENSG00000111726; ENSG00000100522; ENSG00000213614; ENSG00000166394; ENSG00000162066; ENSG00000215883; ENSG00000144591; ENSG00000156510; ENSG00000079739; ENSG00000156515; ENSG00000197355; ENSG00000198380; ENSG00000169764; ENSG00000117143; ENSG00000115652; ENSG00000124357; ENSG00000159921; ENSG00000112699; ENSG00000065615; ENSG00000170191; ENSG0000…	3073; 3074; 2821; 10007; 80146; 6675; 2582; 27159; 2584; 55577; 3098; 3099; 606495; 10020; 140838; 54187; 64841; 5236; 51005; 7358; 1727; 7360; 80201; 2762; 8790; 9945; 51167; 55907; 29925; 29926; 55276; 91373; 2673; 51700; 5238; 51706; 4351	48	48
SNARE interactions in vesicular transport - Homo sapiens (human)	0.000717028	0.00694621	KEGG	path:hsa04130	ENSG00000168899; ENSG00000100568; ENSG00000139190; ENSG00000079950; ENSG00000151532; ENSG00000135823; ENSG00000106089; ENSG00000168818; ENSG00000113734; ENSG00000220205; ENSG00000177951; ENSG00000053501; ENSG00000105829; ENSG00000117533; ENSG00000265808; ENSG00000124222; ENSG00000162236; ENSG00000103496; ENSG00000178750; ENSG00000049245; ENSG00000166900; ENSG00000099940; ENSG00000106636; ENSG0000…	415117; 6804; 662; 6809; 6810; 6811; 10652; 53407; 10791; 10282; 9527; 6843; 6844; 6845; 8673; 51272; 8674; 9554; 143187; 8417; 8675; 8676; 9341; 10228; 10490; 55850; 9342	33	33
NF-kappa B signaling pathway - Homo sapiens (human)	0.000727182	0.006996	KEGG	path:hsa04064	ENSG00000023445; ENSG00000006062; ENSG00000115594; ENSG00000131323; ENSG00000137275; ENSG00000243414; ENSG00000101966; ENSG00000131080; ENSG00000142867; ENSG00000103275; ENSG00000172175; ENSG00000082512; ENSG00000122861; ENSG00000175104; ENSG00000166501; ENSG00000073756; ENSG00000159958; ENSG00000177595; ENSG00000163739; ENSG00000172936; ENSG00000186197; ENSG00000067182; ENSG00000170458; ENSG0000…	1540; 4615; 4616; 8717; 7185; 7187; 7188; 7189; 7706; 8737; 23586; 8740; 23085; 148022; 55367; 4791; 23118; 29775; 598; 8792; 353376; 1647; 2920; 8837; 10892; 142; 5743; 10912; 128178; 4790; 4792; 6850; 5328; 8915; 10454; 5335; 6885; 4049; 1457; 79092; 472; 9020; 8517; 329; 330; 331; 5970; 5971; 2919; 7535; 257397; 51588; 8600; 929; 10673; 1459; 1460; 51135; 115650; 7329; 5579; 84433; 5588; 4055;…	104	102
AMPK signaling pathway - Homo sapiens (human)	0.000734017	0.00703748	KEGG	path:hsa04152	ENSG00000113575; ENSG00000107175; ENSG00000117461; ENSG00000072310; ENSG00000114268; ENSG00000150907; ENSG00000160741; ENSG00000006831; ENSG00000105568; ENSG00000082146; ENSG00000108443; ENSG00000111725; ENSG00000141959; ENSG00000159346; ENSG00000165699; ENSG00000113161; ENSG00000146592; ENSG00000137713; ENSG00000170525; ENSG00000051382; ENSG00000152254; ENSG00000185950; ENSG00000065882; ENSG0000…	51719; 1978; 6319; 31; 32; 55844; 57521; 5170; 79966; 6198; 6720; 3480; 7248; 595; 3156; 5208; 5209; 5210; 5211; 5213; 5214; 5527; 6794; 55437; 3953; 5290; 5291; 5293; 92335; 23216; 8900; 81617; 6009; 8408; 208; 6885; 5862; 79602; 10488; 64764; 2308; 2309; 10000; 5295; 8503; 10890; 1374; 148327; 1385; 5522; 84335; 3952; 90993; 9586; 23411; 23417; 890; 5525; 5526; 5515; 5516; 5518; 5519; 5520; 552…	120	120
Epithelial cell signaling in Helicobacter pylori infection - Homo sapiens (human)	0.000771997	0.00725209	KEGG	path:hsa05120	ENSG00000117410; ENSG00000146648; ENSG00000185386; ENSG00000114573; ENSG00000136238; ENSG00000109339; ENSG00000163739; ENSG00000250565; ENSG00000185344; ENSG00000254087; ENSG00000169429; ENSG00000071553; ENSG00000104067; ENSG00000113732; ENSG00000149269; ENSG00000136888; ENSG00000179295; ENSG00000112062; ENSG00000108262; ENSG00000158769; ENSG00000155097; ENSG00000006062; ENSG00000110719; ENSG0000…	537; 9296; 4233; 523; 23545; 526; 6416; 529; 5781; 535; 1432; 9114; 6300; 50848; 1956; 1445; 7082; 5803; 1839; 4790; 90423; 4792; 6714; 9020; 8992; 5058; 8517; 10312; 9550; 6352; 5970; 5603; 6868; 245973; 5335; 28964; 5600; 5601; 5602; 4067; 102; 2919; 2920; 83700; 528; 5879; 3576; 3577; 3579; 58494; 533	70	70
Non-alcoholic fatty liver disease - Homo sapiens (human)	0.000795863	0.00742628	KEGG	path:hsa04932	ENSG00000117118; ENSG00000125538; ENSG00000187581; ENSG00000173327; ENSG00000134001; ENSG00000159346; ENSG00000099795; ENSG00000116678; ENSG00000128272; ENSG00000189043; ENSG00000115944; ENSG00000160712; ENSG00000169429; ENSG00000115286; ENSG00000117020; ENSG00000145675; ENSG00000111775; ENSG00000109320; ENSG00000064012; ENSG00000198712; ENSG00000169021; ENSG00000082701; ENSG00000135940; ENSG0000…	1537; 374291; 1050; 2081; 6720; 56901; 3667; 4694; 4695; 4696; 4697; 4698; 4700; 4702; 4706; 4708; 4709; 4710; 4711; 4712; 4713; 4716; 4717; 4718; 5565; 6256; 1649; 4723; 4726; 4217; 4719; 4720; 5290; 5291; 5293; 5295; 4790; 440567; 4296; 208; 7381; 7384; 7385; 7386; 10975; 9451; 79602; 6390; 5879; 6392; 468; 54539; 10000; 83737; 6945; 10018; 1329; 1327; 2353; 8503; 1337; 1340; 1345; 1347; 1349; …	150	150
Axon guidance - Homo sapiens (human)	0.000843411	0.00781766	KEGG	path:hsa04360	ENSG00000196411; ENSG00000128602; ENSG00000185920; ENSG00000172830; ENSG00000243364; ENSG00000101335; ENSG00000124171; ENSG00000184349; ENSG00000100030; ENSG00000120910; ENSG00000169242; ENSG00000084112; ENSG00000163785; ENSG00000138623; ENSG00000171608; ENSG00000144935; ENSG00000132155; ENSG00000075223; ENSG00000001617; ENSG00000065135; ENSG00000182541; ENSG00000215375; ENSG00000145675; ENSG0000…	2050; 5293; 25; 4636; 6405; 5894; 1072; 1073; 5170; 219699; 7220; 7223; 7224; 6714; 5727; 84552; 4690; 6585; 56920; 54361; 56924; 6237; 22885; 1808; 64101; 23654; 3688; 5747; 8829; 54910; 56963; 90249; 658; 659; 84628; 5781; 4233; 27289; 10398; 54434; 4773; 4775; 4776; 5290; 5291; 9901; 5295; 54961; 57522; 6259; 7869; 25791; 3265; 2773; 5335; 64218; 64221; 5361; 5364; 5365; 5879; 5880; 5881; 9475…	182	182
Parathyroid hormone synthesis, secretion and action - Homo sapiens (human)	0.000998698	0.00892365	KEGG	path:hsa04928	ENSG00000162104; ENSG00000116604; ENSG00000155897; ENSG00000107485; ENSG00000107175; ENSG00000143578; ENSG00000185591; ENSG00000173175; ENSG00000008516; ENSG00000105650; ENSG00000072062; ENSG00000166501; ENSG00000078061; ENSG00000198598; ENSG00000146648; ENSG00000087460; ENSG00000153234; ENSG00000123104; ENSG00000137270; ENSG00000150995; ENSG00000076928; ENSG00000067560; ENSG00000019186; ENSG0000…	1026; 6667; 109; 5142; 5143; 1591; 1594; 2625; 9826; 111; 6257; 115; 3708; 3709; 3710; 10893; 4205; 6256; 90993; 114; 2767; 2773; 2776; 5337; 2778; 4322; 4323; 4324; 4326; 4209; 5331; 10488; 64764; 7421; 5894; 50964; 5338; 112; 1839; 2353; 4929; 113; 10568; 8521; 3727; 860; 4666; 148327; 1385; 1386; 369; 9586; 9935; 64386; 387; 11214; 8074; 8600; 408; 409; 1956; 1958; 10672; 9138; 5566; 673; 4041…	106	106
Choline metabolism in cancer - Homo sapiens (human)	0.00106986	0.00921269	KEGG	path:hsa05231	ENSG00000169750; ENSG00000146648; ENSG00000134853; ENSG00000106615; ENSG00000188089; ENSG00000186111; ENSG00000185591; ENSG00000117461; ENSG00000108443; ENSG00000157680; ENSG00000128340; ENSG00000120992; ENSG00000165699; ENSG00000166501; ENSG00000077044; ENSG00000177885; ENSG00000109339; ENSG00000051382; ENSG00000100311; ENSG00000158195; ENSG00000145431; ENSG00000141934; ENSG00000100030; ENSG0000…	5130; 6667; 3091; 5154; 5155; 5156; 5159; 5170; 6198; 6582; 1606; 1609; 7248; 160851; 100137049; 283748; 5290; 5291; 5293; 5295; 5578; 3265; 10434; 5321; 8394; 208; 255189; 5335; 5337; 5338; 56034; 8936; 5879; 5880; 5881; 9468; 3845; 5894; 5900; 10000; 2353; 8503; 57153; 2885; 8525; 8526; 8527; 123745; 23396; 6009; 23446; 8612; 10163; 6580; 6581; 6584; 1978; 56261; 9162; 5579; 56994; 1956; 5594; …	98	98
Cellular senescence - Homo sapiens (human)	0.00111389	0.009533	KEGG	path:hsa04218	ENSG00000106799; ENSG00000204592; ENSG00000185650; ENSG00000204642; ENSG00000150995; ENSG00000157456; ENSG00000120910; ENSG00000108984; ENSG00000056972; ENSG00000132155; ENSG00000106366; ENSG00000156026; ENSG00000135679; ENSG00000146674; ENSG00000188130; ENSG00000096433; ENSG00000113522; ENSG00000117020; ENSG00000145675; ENSG00000118971; ENSG00000109320; ENSG00000064393; ENSG00000152518; ENSG0000…	4609; 1026; 1029; 1030; 2305; 4616; 3845; 3105; 3106; 3107; 10758; 54822; 9261; 204851; 132660; 3133; 3134; 4683; 7248; 595; 1111; 6237; 5728; 4193; 293; 91750; 1647; 3708; 3709; 3710; 6300; 10912; 677; 678; 4775; 4776; 5290; 5291; 5293; 8878; 5295; 4790; 3265; 8900; 545; 208; 292; 805; 891; 7416; 7417; 23291; 896; 2308; 2309; 5894; 10000; 801; 291; 5925; 5933; 8503; 824; 3552; 28996; 1871; 5481;…	156	156
Human T-cell leukemia virus 1 infection - Homo sapiens (human)	0.00127021	0.0106423	KEGG	path:hsa05166	ENSG00000107175; ENSG00000173757; ENSG00000106799; ENSG00000082898; ENSG00000204592; ENSG00000204642; ENSG00000157456; ENSG00000120910; ENSG00000117399; ENSG00000146592; ENSG00000226979; ENSG00000157613; ENSG00000137076; ENSG00000128272; ENSG00000105662; ENSG00000182158; ENSG00000100393; ENSG00000171552; ENSG00000143578; ENSG00000117020; ENSG00000121281; ENSG00000145675; ENSG00000118971; ENSG0000…	4609; 1026; 1029; 1030; 9232; 3601; 7042; 6688; 3105; 3106; 3107; 3108; 3109; 598; 3119; 567; 3133; 3134; 6722; 595; 1111; 2648; 10488; 90993; 5728; 6416; 109; 111; 112; 113; 114; 115; 5566; 6776; 6777; 8829; 4488; 2033; 3716; 3718; 10393; 4773; 4775; 4776; 64682; 5291; 5293; 5295; 2224; 8881; 4790; 4791; 4792; 29882; 8379; 701; 3265; 706; 8900; 545; 1739; 83660; 208; 4316; 5925; 51433; 51434; 46…	219	219
Small cell lung cancer - Homo sapiens (human)	0.00133828	0.0110795	KEGG	path:hsa05222	ENSG00000023445; ENSG00000117461; ENSG00000131323; ENSG00000073756; ENSG00000134871; ENSG00000101966; ENSG00000169398; ENSG00000130702; ENSG00000005884; ENSG00000125952; ENSG00000145675; ENSG00000175104; ENSG00000112242; ENSG00000082512; ENSG00000091136; ENSG00000091409; ENSG00000173039; ENSG00000139687; ENSG00000172037; ENSG00000147883; ENSG00000132906; ENSG00000105810; ENSG00000145604; ENSG0000…	4609; 1026; 1027; 1030; 4616; 7185; 7187; 7188; 7189; 7709; 4149; 284217; 578; 3655; 595; 598; 3673; 3674; 3675; 5728; 3685; 3688; 6256; 6257; 5747; 1164; 1647; 10912; 5290; 5291; 5293; 5295; 4790; 4792; 842; 208; 51426; 1282; 1284; 1286; 1288; 22798; 10000; 2335; 5925; 8503; 317; 3909; 3911; 3912; 329; 3914; 331; 1871; 5970; 6502; 8517; 3913; 5743; 330; 3918; 7157; 1017; 1021	92	92
Prostate cancer - Homo sapiens (human)	0.00140348	0.0115168	KEGG	path:hsa05215	ENSG00000107175; ENSG00000134853; ENSG00000269335; ENSG00000084207; ENSG00000146648; ENSG00000117461; ENSG00000110092; ENSG00000066468; ENSG00000122861; ENSG00000138795; ENSG00000112242; ENSG00000100985; ENSG00000146592; ENSG00000177885; ENSG00000051382; ENSG00000139687; ENSG00000124762; ENSG00000168036; ENSG00000145431; ENSG00000118260; ENSG00000111276; ENSG00000174775; ENSG00000078061; ENSG0000…	1026; 1027; 2064; 5154; 5155; 6692; 5159; 5170; 572; 2119; 595; 5728; 4193; 673; 90993; 5291; 5293; 5295; 4790; 4792; 3265; 7184; 5328; 2263; 5156; 4314; 4318; 208; 56034; 5327; 10488; 64764; 3326; 2308; 3845; 5894; 10000; 6932; 6935; 5925; 8503; 2885; 842; 1871; 5970; 148327; 1385; 1387; 369; 9586; 2932; 7039; 2950; 3480; 8517; 1956; 468; 5594; 1499; 51176; 83439; 2033; 7157; 1017; 5290; 6654; 6…	97	97
Chronic myeloid leukemia - Homo sapiens (human)	0.0014515	0.01172	KEGG	path:hsa05220	ENSG00000112242; ENSG00000173757; ENSG00000106799; ENSG00000160691; ENSG00000117461; ENSG00000177885; ENSG00000051382; ENSG00000163513; ENSG00000139687; ENSG00000097007; ENSG00000030110; ENSG00000105810; ENSG00000100030; ENSG00000147889; ENSG00000111276; ENSG00000174775; ENSG00000078061; ENSG00000196591; ENSG00000124762; ENSG00000171608; ENSG00000186716; ENSG00000179295; ENSG00000132155; ENSG0000…	4609; 1026; 1027; 3845; 5894; 4616; 1871; 10000; 5781; 7046; 3065; 25; 7042; 2885; 10912; 673; 5925; 5290; 5291; 5293; 1029; 5295; 7048; 4790; 8503; 4792; 572; 6464; 3265; 578; 8517; 208; 4088; 5970; 595; 598; 4089; 5594; 861; 4193; 51426; 867; 613; 1647; 369; 7157; 1398; 1399; 6776; 6777; 3066; 1021; 6654; 6655	76	76
Pancreatic cancer - Homo sapiens (human)	0.0014515	0.01172	KEGG	path:hsa05212	ENSG00000169750; ENSG00000146648; ENSG00000112242; ENSG00000112715; ENSG00000115415; ENSG00000162434; ENSG00000106799; ENSG00000117461; ENSG00000108443; ENSG00000128340; ENSG00000109339; ENSG00000051382; ENSG00000163513; ENSG00000139687; ENSG00000132906; ENSG00000144118; ENSG00000100030; ENSG00000160271; ENSG00000136238; ENSG00000078061; ENSG00000124762; ENSG00000171608; ENSG00000163235; ENSG0000…	1871; 3716; 3845; 5894; 4616; 5898; 5899; 5900; 1026; 10000; 7042; 7046; 6198; 5338; 1029; 10912; 673; 1956; 5925; 2064; 5290; 5291; 5293; 5295; 7048; 4089; 4790; 8503; 572; 578; 8517; 51426; 842; 208; 4088; 5970; 595; 598; 5337; 5594; 5601; 5602; 1647; 369; 10928; 6772; 7157; 6774; 5879; 5880; 5881; 1021; 7422; 7039	76	76
Inositol phosphate metabolism - Homo sapiens (human)	0.00161227	0.0127186	KEGG	path:hsa00562	ENSG00000112367; ENSG00000163719; ENSG00000038210; ENSG00000011405; ENSG00000105655; ENSG00000087053; ENSG00000068383; ENSG00000103502; ENSG00000168918; ENSG00000143398; ENSG00000003987; ENSG00000148384; ENSG00000211456; ENSG00000139505; ENSG00000198825; ENSG00000122126; ENSG00000159082; ENSG00000100253; ENSG00000155252; ENSG00000063601; ENSG00000051382; ENSG00000186111; ENSG00000171608; ENSG0000…	200576; 64768; 113026; 55300; 55361; 9107; 9108; 51477; 9110; 9651; 55586; 64419; 5286; 3633; 5288; 5290; 5291; 5293; 56623; 3632; 5298; 3635; 3636; 4534; 5287; 5305; 10423; 8897; 8898; 8776; 8394; 51763; 8867; 5333; 5335; 4952; 9562; 22876; 79837; 23007; 5728; 23396; 51196; 9896; 5331; 27124; 8821; 253430; 4329; 3705; 3707; 22908	73	73
p53 signaling pathway - Homo sapiens (human)	0.00161227	0.0127186	KEGG	path:hsa04115	ENSG00000113328; ENSG00000170312; ENSG00000130766; ENSG00000120471; ENSG00000149554; ENSG00000112378; ENSG00000149212; ENSG00000206075; ENSG00000075218; ENSG00000183765; ENSG00000177595; ENSG00000105327; ENSG00000104689; ENSG00000048392; ENSG00000157456; ENSG00000147889; ENSG00000198625; ENSG00000124762; ENSG00000149547; ENSG00000149311; ENSG00000170836; ENSG00000130222; ENSG00000115107; ENSG0000…	896; 1026; 900; 1029; 4616; 64393; 983; 8493; 5268; 7057; 84883; 3486; 901; 10912; 545; 64326; 6241; 9133; 50484; 317; 5054; 11200; 64065; 9538; 143686; 55367; 55240; 841; 842; 10572; 63970; 6477; 51512; 595; 598; 1111; 472; 8795; 8797; 5728; 4193; 4194; 27113; 27244; 1647; 83667; 7157; 5366; 1017; 891; 1021; 894	73	73
Rap1 signaling pathway - Homo sapiens (human)	0.0017688	0.0135575	KEGG	path:hsa04015	ENSG00000185386; ENSG00000064547; ENSG00000117461; ENSG00000066468; ENSG00000160867; ENSG00000243364; ENSG00000076864; ENSG00000168036; ENSG00000145431; ENSG00000184349; ENSG00000100030; ENSG00000160271; ENSG00000197461; ENSG00000169242; ENSG00000108984; ENSG00000137076; ENSG00000132155; ENSG00000198668; ENSG00000128271; ENSG00000173511; ENSG00000198121; ENSG00000006607; ENSG00000065135; ENSG0000…	1432; 5291; 9732; 10451; 9223; 23566; 51735; 5154; 5155; 5156; 5894; 5159; 23094; 6714; 60; 5899; 7094; 71; 84552; 3674; 6237; 5216; 5217; 3684; 2149; 2321; 3688; 3690; 5228; 109; 111; 112; 8817; 114; 115; 2324; 5909; 23683; 84612; 135; 136; 4301; 6300; 4254; 673; 113; 5290; 10411; 5293; 5295; 51378; 26291; 25780; 3265; 2246; 2247; 2250; 2251; 2252; 208; 5331; 2261; 2263; 2776; 2778; 3791; 57121;…	210	210
Yersinia infection - Homo sapiens (human)	0.00200275	0.0147356	KEGG	path:hsa05135	ENSG00000186111; ENSG00000076984; ENSG00000125538; ENSG00000165527; ENSG00000172936; ENSG00000100030; ENSG00000175866; ENSG00000108984; ENSG00000091106; ENSG00000188130; ENSG00000139436; ENSG00000136950; ENSG00000117020; ENSG00000145675; ENSG00000112062; ENSG00000109320; ENSG00000082701; ENSG00000100324; ENSG00000103490; ENSG00000162704; ENSG00000156711; ENSG00000067900; ENSG00000169750; ENSG0000…	4615; 7189; 3606; 9564; 6195; 6196; 6197; 6714; 60; 71; 3661; 23118; 9815; 3678; 6416; 3688; 148022; 4210; 5747; 58484; 2185; 7535; 6300; 4773; 4775; 8874; 5291; 5293; 5295; 4790; 4792; 8394; 208; 10451; 10454; 5335; 2776; 10458; 6885; 81873; 147179; 7410; 5879; 5880; 5881; 1793; 9475; 8976; 64283; 2335; 7456; 2353; 8503; 834; 8517; 5601; 5970; 23396; 5606; 8935; 10092; 10096; 10097; 1398; 1399; …	137	136
Thyroid hormone signaling pathway - Homo sapiens (human)	0.00200993	0.0147356	KEGG	path:hsa04919	ENSG00000124151; ENSG00000074181; ENSG00000184634; ENSG00000042429; ENSG00000117394; ENSG00000132155; ENSG00000072062; ENSG00000162552; ENSG00000143153; ENSG00000141959; ENSG00000140396; ENSG00000108773; ENSG00000166501; ENSG00000123066; ENSG00000164758; ENSG00000175221; ENSG00000117461; ENSG00000180182; ENSG00000051382; ENSG00000196296; ENSG00000069849; ENSG00000144893; ENSG00000132681; ENSG0000…	4609; 8202; 3091; 23389; 5170; 6714; 572; 71; 595; 2648; 54361; 5211; 5213; 5214; 4193; 3685; 3690; 6256; 6257; 6772; 652; 9882; 5290; 5291; 5293; 5295; 3265; 116931; 208; 5331; 5333; 5335; 9440; 9442; 9968; 9969; 4851; 4853; 4854; 4855; 5208; 10499; 2308; 3845; 5894; 10000; 90390; 1827; 10025; 8503; 842; 1499; 5469; 60; 1387; 6513; 2932; 6009; 113026; 9611; 9282; 6548; 29079; 7067; 7068; 6567; 5…	121	121
FoxO signaling pathway - Homo sapiens (human)	0.00201229	0.0147356	KEGG	path:hsa04068	ENSG00000106799; ENSG00000177885; ENSG00000166851; ENSG00000121691; ENSG00000100030; ENSG00000132155; ENSG00000100485; ENSG00000135679; ENSG00000121858; ENSG00000104205; ENSG00000188130; ENSG00000100393; ENSG00000173846; ENSG00000117020; ENSG00000145675; ENSG00000118971; ENSG00000145782; ENSG00000156711; ENSG00000050748; ENSG00000146648; ENSG00000166349; ENSG00000213923; ENSG00000110092; ENSG0000…	1027; 1030; 1032; 1026; 10769; 2309; 8743; 4616; 5170; 11337; 11345; 3667; 604; 5728; 4193; 5565; 6774; 23678; 6789; 6794; 26260; 1647; 6300; 23710; 10912; 673; 5290; 5291; 5293; 5295; 3265; 7874; 208; 5347; 9456; 894; 116986; 2308; 3845; 5894; 5896; 10000; 10018; 114907; 6446; 8503; 2885; 847; 57818; 6502; 1387; 369; 23411; 891; 10110; 7042; 901; 7046; 7048; 1432; 3480; 1263; 1956; 2033; 9133; 1…	131	131
Non-small cell lung cancer - Homo sapiens (human)	0.00217279	0.015618	KEGG	path:hsa05223	ENSG00000146648; ENSG00000117461; ENSG00000186350; ENSG00000173757; ENSG00000112242; ENSG00000118689; ENSG00000166501; ENSG00000177885; ENSG00000051382; ENSG00000126561; ENSG00000139687; ENSG00000168280; ENSG00000132906; ENSG00000168610; ENSG00000100030; ENSG00000147889; ENSG00000174775; ENSG00000078061; ENSG00000100485; ENSG00000124762; ENSG00000171608; ENSG00000163235; ENSG00000122008; ENSG0000…	1026; 5170; 1029; 5894; 4616; 3799; 10000; 3800; 3718; 4233; 6655; 3845; 10912; 673; 1956; 5925; 369; 5290; 5291; 27436; 5293; 5295; 6789; 572; 5578; 3265; 578; 5579; 2885; 842; 8503; 1871; 208; 595; 3798; 5335; 5594; 2064; 51426; 2309; 238; 1647; 6256; 6257; 7157; 6774; 6776; 6777; 1021; 6654; 7039	72	72
ErbB signaling pathway - Homo sapiens (human)	0.00220866	0.01576	KEGG	path:hsa04012	ENSG00000146648; ENSG00000117461; ENSG00000149269; ENSG00000173757; ENSG00000114423; ENSG00000169398; ENSG00000076984; ENSG00000160691; ENSG00000145349; ENSG00000169752; ENSG00000108443; ENSG00000130669; ENSG00000065559; ENSG00000166501; ENSG00000157168; ENSG00000099942; ENSG00000124882; ENSG00000177885; ENSG00000180370; ENSG00000051382; ENSG00000126561; ENSG00000097007; ENSG00000100030; ENSG0000…	1027; 4609; 1978; 3845; 5894; 3265; 3084; 5293; 2064; 2065; 5601; 2069; 2885; 25; 27; 10000; 673; 1956; 5290; 5291; 817; 6198; 8503; 57144; 6714; 572; 6464; 1839; 5058; 374; 5062; 5578; 5579; 5602; 208; 8440; 4690; 5335; 5594; 56924; 10298; 6416; 867; 868; 5295; 5609; 1026; 2002; 145957; 369; 5747; 2932; 1398; 1399; 6776; 6777; 6655; 6654; 7039	85	85
Renal cell carcinoma - Homo sapiens (human)	0.00241855	0.0168273	KEGG	path:hsa05211	ENSG00000100387; ENSG00000103363; ENSG00000149269; ENSG00000117394; ENSG00000108094; ENSG00000154803; ENSG00000117461; ENSG00000130669; ENSG00000269858; ENSG00000177885; ENSG00000180370; ENSG00000051382; ENSG00000124762; ENSG00000100030; ENSG00000112715; ENSG00000174775; ENSG00000078061; ENSG00000091483; ENSG00000100311; ENSG00000171608; ENSG00000163235; ENSG00000179295; ENSG00000100644; ENSG0000…	7042; 8453; 5894; 6921; 6923; 5781; 112398; 112399; 10000; 5906; 3091; 4233; 6654; 3845; 673; 5155; 2033; 5290; 5291; 5293; 5295; 7030; 5879; 54583; 57144; 10298; 572; 369; 3265; 5058; 201163; 2885; 5062; 8503; 208; 5594; 56924; 2271; 1387; 1026; 6513; 2034; 1398; 1399; 9978; 6655; 5546; 7422; 7039	69	69
Phosphatidylinositol signaling system - Homo sapiens (human)	0.00274917	0.0183172	KEGG	path:hsa04070	ENSG00000117461; ENSG00000163719; ENSG00000038210; ENSG00000011405; ENSG00000087053; ENSG00000068383; ENSG00000168781; ENSG00000103502; ENSG00000149091; ENSG00000143933; ENSG00000168918; ENSG00000124181; ENSG00000077044; ENSG00000123104; ENSG00000051382; ENSG00000148384; ENSG00000211456; ENSG00000139505; ENSG00000150995; ENSG00000122126; ENSG00000159082; ENSG00000155252; ENSG00000063601; ENSG0000…	55300; 1040; 3632; 3633; 3635; 3636; 8760; 55361; 1606; 1609; 9807; 160851; 90809; 5728; 8821; 3705; 3707; 3708; 3709; 3710; 8867; 5286; 5288; 5290; 5291; 5293; 5295; 5298; 10423; 5305; 5578; 8897; 8898; 8394; 5331; 5333; 5335; 23262; 51447; 64768; 801; 805; 56623; 8503; 8525; 8526; 8527; 4952; 22876; 23396; 22908; 200576; 113026; 9107; 9108; 9110; 64419; 8776; 4534; 9162; 5579; 9677; 79837; 5287…	97	97
mTOR signaling pathway - Homo sapiens (human)	0.00291476	0.0191796	KEGG	path:hsa04150	ENSG00000116586; ENSG00000164930; ENSG00000082146; ENSG00000177885; ENSG00000157020; ENSG00000100030; ENSG00000154803; ENSG00000134248; ENSG00000168209; ENSG00000106070; ENSG00000141564; ENSG00000161202; ENSG00000149357; ENSG00000132155; ENSG00000100485; ENSG00000266173; ENSG00000137154; ENSG00000117020; ENSG00000145675; ENSG00000131100; ENSG00000177169; ENSG00000082701; ENSG00000188186; ENSG0000…	51719; 81929; 523; 526; 528; 529; 7855; 153129; 6194; 6195; 6196; 6197; 6198; 9296; 3667; 54361; 5562; 5728; 6249; 64121; 5579; 8322; 8323; 8324; 8326; 23175; 6794; 55437; 5170; 673; 5290; 5291; 5293; 92335; 57521; 4041; 51384; 3265; 9675; 54468; 96459; 208; 81617; 83667; 245973; 8408; 55004; 64223; 6396; 9470; 57600; 3845; 5894; 54541; 10000; 6446; 220441; 28956; 64798; 7976; 5295; 10542; 7474; …	155	154
Fluid shear stress and atherosclerosis - Homo sapiens (human)	0.00308355	0.0201007	KEGG	path:hsa05418	ENSG00000116584; ENSG00000076984; ENSG00000145675; ENSG00000085871; ENSG00000168036; ENSG00000197461; ENSG00000108984; ENSG00000143198; ENSG00000124145; ENSG00000198668; ENSG00000104368; ENSG00000188130; ENSG00000163273; ENSG00000084207; ENSG00000125538; ENSG00000136810; ENSG00000109320; ENSG00000105971; ENSG00000105974; ENSG00000166598; ENSG00000213366; ENSG00000259207; ENSG00000184009; ENSG0000…	387082; 7184; 3162; 5154; 5155; 653361; 5175; 6714; 60; 71; 4688; 3674; 93; 4880; 3685; 3690; 4205; 5747; 4217; 7295; 652; 657; 658; 659; 90; 6300; 4258; 4259; 5291; 4780; 5293; 8878; 5295; 4790; 3791; 208; 4313; 4318; 6885; 6383; 6385; 5879; 5881; 3326; 2817; 10000; 387; 51588; 801; 805; 2353; 1843; 8503; 3552; 8517; 3553; 5602; 5970; 857; 858; 5327; 6416; 1906; 2941; 2946; 2947; 2950; 7056; 143…	139	139
HIF-1 signaling pathway - Homo sapiens (human)	0.00321225	0.0207976	KEGG	path:hsa04066	ENSG00000100387; ENSG00000103363; ENSG00000112715; ENSG00000072274; ENSG00000117394; ENSG00000108094; ENSG00000146648; ENSG00000160712; ENSG00000159399; ENSG00000166796; ENSG00000109107; ENSG00000111640; ENSG00000108443; ENSG00000171989; ENSG00000141959; ENSG00000269858; ENSG00000027697; ENSG00000166501; ENSG00000074800; ENSG00000078401; ENSG00000117461; ENSG00000170525; ENSG00000051382; ENSG0000…	1026; 1027; 2064; 3091; 3098; 3099; 160287; 2597; 5160; 5162; 5163; 6194; 6198; 4878; 5209; 3162; 5211; 5213; 5214; 5230; 6774; 5290; 5291; 5293; 5295; 51378; 4790; 208; 5335; 226; 229; 230; 9978; 7422; 8453; 6921; 6923; 112398; 112399; 10000; 2321; 285; 817; 54583; 2872; 92483; 80201; 8503; 5970; 3939; 7018; 1387; 3948; 6513; 1906; 8569; 7037; 3459; 3460; 3480; 1956; 1978; 5054; 5578; 5579; 4055…	109	109
Sphingolipid metabolism - Homo sapiens (human)	0.00357177	0.0225969	KEGG	path:hsa00600	ENSG00000166224; ENSG00000128242; ENSG00000223802; ENSG00000136699; ENSG00000078124; ENSG00000178597; ENSG00000090054; ENSG00000177628; ENSG00000141934; ENSG00000148154; ENSG00000177076; ENSG00000063176; ENSG00000204386; ENSG00000172296; ENSG00000100422; ENSG00000172292; ENSG00000102393; ENSG00000164023; ENSG00000162139; ENSG00000154227; ENSG00000139624; ENSG00000197746; ENSG00000166311; ENSG0000…	81537; 340485; 55304; 64781; 8877; 56848; 166929; 4758; 91012; 410; 5660; 259230; 2720; 55331; 8612; 9514; 427; 9517; 8879; 204219; 7357; 10558; 130367; 2717; 2629; 10825; 55627; 6609; 6610; 253782; 123099; 2531; 768239; 8560; 10715; 2581	49	49
Protein export - Homo sapiens (human)	0.00380139	0.0233609	KEGG	path:hsa03060	ENSG00000166562; ENSG00000065665; ENSG00000140319; ENSG00000008952; ENSG00000044574; ENSG00000132432; ENSG00000144867; ENSG00000174780; ENSG00000106803; ENSG00000058262; ENSG00000100883; ENSG00000182934; ENSG00000167881; ENSG00000140612; ENSG00000148950; ENSG00000155463; ENSG00000118363; ENSG00000025796; ENSG00000153037	55176; 3309; 5018; 196294; 10952; 23478; 7095; 23480; 9789; 6727; 6728; 6729; 6730; 6731; 90701; 6734; 11231; 29927; 58477	23	23
ECM-receptor interaction - Homo sapiens (human)	0.00390535	0.0236929	KEGG	path:hsa04512	ENSG00000116147; ENSG00000124145; ENSG00000196776; ENSG00000134871; ENSG00000130702; ENSG00000005884; ENSG00000189056; ENSG00000049089; ENSG00000213949; ENSG00000091136; ENSG00000005961; ENSG00000091409; ENSG00000150893; ENSG00000088053; ENSG00000026508; ENSG00000113296; ENSG00000186340; ENSG00000197565; ENSG00000053747; ENSG00000163359; ENSG00000118785; ENSG00000115221; ENSG00000142798; ENSG0000…	51206; 5649; 3161; 6696; 284217; 3339; 3655; 1101; 3672; 3673; 3674; 3675; 3678; 3679; 3680; 3685; 3688; 3690; 3691; 3693; 3694; 3696; 341640; 9900; 2335; 1758; 6385; 1277; 1282; 1284; 1286; 1288; 1291; 1292; 1293; 22798; 80144; 1298; 7448; 131873; 1834; 3371; 8515; 3909; 3911; 3912; 3913; 3914; 3918; 7057; 7058; 7059; 7060; 960; 961; 7143; 7148; 375790; 1278; 255743	88	88
Proteasome - Homo sapiens (human)	0.00390635	0.0236929	KEGG	path:hsa03050	ENSG00000222028; ENSG00000013275; ENSG00000110801; ENSG00000041357; ENSG00000130706; ENSG00000175166; ENSG00000125818; ENSG00000100567; ENSG00000126067; ENSG00000099341; ENSG00000092010; ENSG00000165916; ENSG00000100764; ENSG00000131467; ENSG00000185627; ENSG00000100902; ENSG00000100804; ENSG00000115233; ENSG00000129084; ENSG00000100519; ENSG00000277791; ENSG00000008018; ENSG00000108671; ENSG0000…	51371; 9491; 23198; 11047; 7979; 5682; 5684; 5685; 5686; 5687; 5689; 5690; 5691; 5692; 5693; 5694; 5700; 5701; 5702; 5704; 5706; 5708; 5709; 5710; 5713; 5714; 5715; 5717; 5718; 5719; 5720; 10213; 122706; 10197	46	46
Glycerophospholipid metabolism - Homo sapiens (human)	0.00403751	0.0243259	KEGG	path:hsa00564	ENSG00000115159; ENSG00000134255; ENSG00000147535; ENSG00000125505; ENSG00000138678; ENSG00000087253; ENSG00000155189; ENSG00000120992; ENSG00000111666; ENSG00000188089; ENSG00000141934; ENSG00000176454; ENSG00000123739; ENSG00000203805; ENSG00000134324; ENSG00000160216; ENSG00000163803; ENSG00000119927; ENSG00000123684; ENSG00000168970; ENSG00000065357; ENSG00000158669; ENSG00000101290; ENSG0000…	1040; 5130; 151056; 154141; 55326; 84513; 11313; 23646; 8760; 56894; 56895; 254531; 1606; 1609; 10423; 160851; 64600; 100137049; 79888; 283748; 129642; 23659; 23171; 23175; 10390; 56985; 56994; 54947; 51365; 81579; 10434; 9926; 5321; 55500; 8399; 23761; 255189; 5337; 5338; 137964; 6901; 9468; 2819; 2820; 79143; 50487; 10554; 10555; 84803; 8525; 57678; 8527; 3931; 123745; 9791; 64900; 54675; 8612;…	98	98
Circadian rhythm - Homo sapiens (human)	0.0056163	0.0318843	KEGG	path:hsa04710	ENSG00000100387; ENSG00000113558; ENSG00000132326; ENSG00000213923; ENSG00000111725; ENSG00000134852; ENSG00000131791; ENSG00000123095; ENSG00000118260; ENSG00000005812; ENSG00000179094; ENSG00000134107; ENSG00000132356; ENSG00000181929; ENSG00000133794; ENSG00000055130; ENSG00000121671; ENSG00000008405; ENSG00000069667; ENSG00000126368; ENSG00000049246; ENSG00000072803; ENSG00000141551; ENSG0000…	1408; 79365; 8454; 5571; 406; 8863; 8864; 1453; 1454; 5562; 5564; 5187; 6095; 6500; 9572; 9575; 8553; 5565; 26224; 1385; 9978; 23291; 4862; 1407	31	31
Longevity regulating pathway - Homo sapiens (human)	0.00576169	0.0326067	KEGG	path:hsa04211	ENSG00000162104; ENSG00000107175; ENSG00000117461; ENSG00000155897; ENSG00000130766; ENSG00000135930; ENSG00000006831; ENSG00000173175; ENSG00000149212; ENSG00000108443; ENSG00000111725; ENSG00000072062; ENSG00000165699; ENSG00000131791; ENSG00000185950; ENSG00000051382; ENSG00000112096; ENSG00000121691; ENSG00000118260; ENSG00000133703; ENSG00000174775; ENSG00000159346; ENSG00000171608; ENSG0000…	2309; 9776; 6198; 7248; 3667; 1978; 27244; 109; 111; 112; 113; 114; 115; 6794; 10919; 5290; 5291; 5293; 5295; 57521; 4790; 3265; 208; 83667; 8408; 79602; 10488; 468; 64764; 9470; 60673; 2308; 3845; 10000; 814; 8503; 143686; 847; 5970; 148327; 1385; 1386; 84335; 90993; 9586; 23411; 6009; 10645; 51094; 3480; 5562; 5564; 5565; 5566; 5571; 79813; 26060; 8660; 7157; 6648	89	89
Epstein-Barr virus infection - Homo sapiens (human)	0.00583713	0.0328628	KEGG	path:hsa05169	ENSG00000076984; ENSG00000204592; ENSG00000196498; ENSG00000172936; ENSG00000204642; ENSG00000168032; ENSG00000254087; ENSG00000198821; ENSG00000099341; ENSG00000108984; ENSG00000105397; ENSG00000122008; ENSG00000116478; ENSG00000107201; ENSG00000026025; ENSG00000204267; ENSG00000117020; ENSG00000120868; ENSG00000145675; ENSG00000118971; ENSG00000108344; ENSG00000109320; ENSG00000064012; ENSG0000…	4609; 1026; 1027; 4615; 4616; 8717; 7187; 7188; 7189; 3105; 23586; 3107; 3108; 3109; 3119; 3133; 3134; 578; 5700; 5701; 5704; 5706; 5708; 3661; 23118; 3665; 5714; 595; 5717; 5718; 5719; 4193; 956; 1647; 6772; 6774; 7297; 3716; 3718; 567; 6300; 57506; 5290; 5291; 5293; 6416; 5295; 4790; 4791; 4792; 4793; 7874; 8900; 8737; 842; 3106; 3280; 10454; 208; 51426; 6885; 6890; 6891; 894; 5879; 896; 7431; …	202	201
Vibrio cholerae infection - Homo sapiens (human)	0.00620035	0.0344601	KEGG	path:hsa05110	ENSG00000162104; ENSG00000072062; ENSG00000114573; ENSG00000197930; ENSG00000087460; ENSG00000155660; ENSG00000250565; ENSG00000117410; ENSG00000071553; ENSG00000104067; ENSG00000113732; ENSG00000105438; ENSG00000064651; ENSG00000136888; ENSG00000053918; ENSG00000154229; ENSG00000119139; ENSG00000110719; ENSG00000065665; ENSG00000124181; ENSG00000159720; ENSG00000155097; ENSG00000143761; ENSG0000…	9601; 11014; 55176; 523; 526; 528; 529; 533; 535; 537; 9114; 6558; 8992; 7082; 30001; 90423; 23480; 60; 5566; 10945; 9414; 71; 10312; 5578; 10952; 9550; 9296; 245973; 5335; 2778; 29927; 3784; 109; 115; 375; 23545	50	50
Pathways in cancer - Homo sapiens (human)	0.00729326	0.0386114	KEGG	path:hsa05200	ENSG00000112715; ENSG00000173757; ENSG00000064547; ENSG00000164930; ENSG00000132694; ENSG00000185920; ENSG00000117425; ENSG00000027697; ENSG00000134853; ENSG00000266412; ENSG00000145675; ENSG00000138795; ENSG00000130702; ENSG00000096968; ENSG00000160867; ENSG00000141646; ENSG00000112033; ENSG00000177885; ENSG00000091409; ENSG00000085871; ENSG00000172037; ENSG00000183230; ENSG00000168036; ENSG0000…	8202; 7170; 2064; 25; 4149; 6198; 4193; 2149; 57449; 109; 111; 112; 113; 114; 115; 8312; 8313; 8322; 8323; 8324; 8326; 4233; 8900; 4254; 4258; 4259; 6513; 182; 51384; 4286; 4292; 1398; 2246; 2247; 2250; 2251; 2252; 208; 2261; 2263; 2264; 4313; 4318; 2271; 51426; 238; 2308; 8453; 8454; 22798; 2776; 2324; 2335; 2353; 8503; 317; 324; 8517; 329; 330; 331; 332; 4436; 4437; 10587; 6500; 6502; 51561; 36…	531	531
beta-Alanine metabolism - Homo sapiens (human)	0.00824096	0.042343	KEGG	path:hsa00410	ENSG00000198130; ENSG00000131471; ENSG00000072210; ENSG00000127884; ENSG00000113790; ENSG00000111275; ENSG00000108602; ENSG00000164904; ENSG00000161533; ENSG00000147647; ENSG00000132746; ENSG00000133313; ENSG00000131480; ENSG00000084754; ENSG00000183044; ENSG00000188641; ENSG00000088826; ENSG00000119711; ENSG00000087008; ENSG00000100024; ENSG00000143149; ENSG00000103150; ENSG00000137124	1806; 1807; 18; 51733; 26275; 1962; 51; 314; 8639; 55748; 3030; 217; 218; 219; 222; 223; 224; 54498; 1892; 4329; 501; 8310; 23417	30	30
Bladder cancer - Homo sapiens (human)	0.00840699	0.042802	KEGG	path:hsa05219	ENSG00000146648; ENSG00000112242; ENSG00000100784; ENSG00000139687; ENSG00000169429; ENSG00000100030; ENSG00000147889; ENSG00000112715; ENSG00000174775; ENSG00000078061; ENSG00000124762; ENSG00000141736; ENSG00000132155; ENSG00000135679; ENSG00000197122; ENSG00000196611; ENSG00000113070; ENSG00000087245; ENSG00000100985; ENSG00000035664; ENSG00000025708; ENSG00000068078; ENSG00000141510; ENSG0000…	4609; 1026; 3845; 5894; 1871; 2064; 7057; 1029; 673; 9252; 5925; 1839; 23604; 6714; 3265; 1612; 1613; 595; 2261; 4312; 4313; 5594; 4318; 4193; 1890; 1956; 369; 7157; 3576; 7422	41	41
Acute myeloid leukemia - Homo sapiens (human)	0.00893166	0.0450397	KEGG	path:hsa05221	ENSG00000117461; ENSG00000112033; ENSG00000245848; ENSG00000164400; ENSG00000108443; ENSG00000138795; ENSG00000102096; ENSG00000173757; ENSG00000177885; ENSG00000051382; ENSG00000126561; ENSG00000150337; ENSG00000100030; ENSG00000132326; ENSG00000174775; ENSG00000078061; ENSG00000145386; ENSG00000171608; ENSG00000140464; ENSG00000168610; ENSG00000132155; ENSG00000100485; ENSG00000173801; ENSG0000…	3845; 5894; 4609; 10000; 6932; 6688; 1437; 5914; 83439; 2885; 11040; 673; 5467; 2209; 5290; 5291; 5293; 5295; 1050; 6198; 8503; 1848; 1978; 572; 3265; 8900; 8517; 929; 208; 5970; 595; 8864; 3684; 5594; 861; 3728; 5371; 51176; 4790; 369; 6774; 6776; 6777; 890; 6654; 6655	67	67
Bacterial invasion of epithelial cells - Homo sapiens (human)	0.0092999	0.0456808	KEGG	path:hsa05100	ENSG00000117461; ENSG00000169398; ENSG00000164402; ENSG00000160691; ENSG00000197959; ENSG00000102890; ENSG00000158195; ENSG00000085733; ENSG00000114790; ENSG00000051382; ENSG00000183230; ENSG00000168036; ENSG00000106976; ENSG00000145675; ENSG00000050820; ENSG00000071205; ENSG00000171608; ENSG00000044115; ENSG00000112290; ENSG00000106299; ENSG00000079805; ENSG00000115414; ENSG00000184640; ENSG0000…	2335; 1793; 387; 5747; 391; 23176; 4233; 79767; 8976; 3688; 857; 8218; 9564; 79658; 5291; 63916; 5293; 5295; 10801; 10163; 8503; 6714; 1211; 60; 1213; 29119; 6464; 7414; 26052; 71; 55752; 1399; 81873; 1495; 23607; 858; 1499; 3678; 1759; 2017; 867; 26084; 8936; 1212; 10092; 10096; 10097; 3059; 1398; 5879; 1785; 5290	77	77
PI3K-Akt signaling pathway - Homo sapiens (human)	0.0113684	0.0543112	KEGG	path:hsa04151	ENSG00000107175; ENSG00000171862; ENSG00000064547; ENSG00000105568; ENSG00000134853; ENSG00000174775; ENSG00000145675; ENSG00000160867; ENSG00000049089; ENSG00000177885; ENSG00000091409; ENSG00000172037; ENSG00000145431; ENSG00000184349; ENSG00000166913; ENSG00000078369; ENSG00000197461; ENSG00000169242; ENSG00000128052; ENSG00000168209; ENSG00000146592; ENSG00000141564; ENSG00000115221; ENSG0000…	2064; 2065; 2069; 6194; 6198; 4170; 4193; 2149; 6256; 7529; 4233; 4254; 3442; 57521; 51378; 2246; 2247; 2250; 2251; 2252; 208; 2261; 2263; 2264; 10488; 2309; 22798; 2324; 285; 2335; 10971; 6446; 8503; 64223; 8515; 8517; 374; 27006; 5527; 3480; 117145; 4515; 468; 57818; 23035; 6654; 6655; 4609; 55844; 6696; 572; 595; 598; 8817; 627; 6794; 672; 55970; 4790; 6850; 23239; 2782; 2783; 2785; 56034; 278…	354	353
Human immunodeficiency virus 1 infection - Homo sapiens (human)	0.0116628	0.055433	KEGG	path:hsa05170	ENSG00000076984; ENSG00000204592; ENSG00000172936; ENSG00000204642; ENSG00000150995; ENSG00000158290; ENSG00000198821; ENSG00000157456; ENSG00000078369; ENSG00000182287; ENSG00000108984; ENSG00000132256; ENSG00000132155; ENSG00000198668; ENSG00000106367; ENSG00000065135; ENSG00000172354; ENSG00000188130; ENSG00000030110; ENSG00000096433; ENSG00000055130; ENSG00000171552; ENSG00000167986; ENSG0000…	1432; 4615; 684; 1111; 8717; 7188; 7189; 8737; 3106; 5894; 1072; 1073; 6198; 10298; 572; 3133; 3134; 578; 6923; 8772; 3661; 23118; 9730; 598; 7097; 56924; 340061; 1642; 27350; 5747; 3708; 3709; 3710; 3107; 2185; 891; 1174; 6300; 55970; 4773; 4775; 4776; 5290; 5291; 5293; 5295; 85363; 4790; 4792; 995; 3265; 3105; 8905; 8906; 2767; 208; 2773; 10454; 5335; 2782; 2783; 2785; 2787; 6885; 2791; 6890; 6…	212	211
Steroid biosynthesis - Homo sapiens (human)	0.0140852	0.063867	KEGG	path:hsa00100	ENSG00000107798; ENSG00000147383; ENSG00000186104; ENSG00000057252; ENSG00000019186; ENSG00000132196; ENSG00000160285; ENSG00000143815; ENSG00000111012; ENSG00000147155; ENSG00000001630; ENSG00000109929; ENSG00000170835; ENSG00000104549; ENSG00000172893; ENSG00000052802	1056; 6307; 6646; 120227; 4047; 1594; 3988; 1717; 51478; 1591; 6713; 3930; 1595; 10682; 50814; 6309	20	20
Propanoate metabolism - Homo sapiens (human)	0.014332	0.0644941	KEGG	path:hsa00640	ENSG00000198130; ENSG00000083123; ENSG00000127884; ENSG00000113790; ENSG00000137992; ENSG00000111058; ENSG00000171989; ENSG00000114054; ENSG00000161533; ENSG00000093144; ENSG00000175198; ENSG00000076555; ENSG00000091140; ENSG00000084754; ENSG00000183044; ENSG00000163541; ENSG00000278540; ENSG00000166796; ENSG00000119711; ENSG00000087008; ENSG00000131069; ENSG00000134333; ENSG00000166800; ENSG0000…	18; 3939; 31; 32; 39; 1962; 51; 55862; 160287; 92483; 1738; 594; 26275; 3030; 1629; 55902; 8802; 1892; 5095; 5096; 4329; 3948; 8310; 23417; 79611	34	34
Kaposi sarcoma-associated herpesvirus infection - Homo sapiens (human)	0.0148358	0.0664395	KEGG	path:hsa05167	ENSG00000185386; ENSG00000076984; ENSG00000027697; ENSG00000204592; ENSG00000141506; ENSG00000138795; ENSG00000204642; ENSG00000204516; ENSG00000150995; ENSG00000168036; ENSG00000254087; ENSG00000150991; ENSG00000114013; ENSG00000078369; ENSG00000108984; ENSG00000105397; ENSG00000100644; ENSG00000198668; ENSG00000081041; ENSG00000172354; ENSG00000188130; ENSG00000100393; ENSG00000096433; ENSG0000…	4609; 1026; 8717; 5293; 7187; 3105; 3106; 3107; 9261; 148022; 6714; 3133; 3134; 578; 8772; 11337; 805; 3661; 3665; 595; 6233; 285; 6416; 208; 5743; 2920; 3091; 6772; 6774; 1385; 3708; 3710; 7297; 3716; 3717; 7311; 7314; 7316; 6300; 23710; 55970; 4773; 4775; 4776; 5290; 5291; 3442; 5295; 4277; 4790; 4792; 2932; 3265; 6850; 2247; 718; 1827; 5335; 2782; 2783; 2785; 2787; 2791; 3709; 5879; 9976; 7422…	193	193
Signaling pathways regulating pluripotency of stem cells - Homo sapiens (human)	0.0154564	0.0688684	KEGG	path:hsa04550	ENSG00000115738; ENSG00000185386; ENSG00000164930; ENSG00000145675; ENSG00000160867; ENSG00000177885; ENSG00000083168; ENSG00000168036; ENSG00000100030; ENSG00000143768; ENSG00000161202; ENSG00000132155; ENSG00000163083; ENSG00000117020; ENSG00000066468; ENSG00000168646; ENSG00000119715; ENSG00000181449; ENSG00000068078; ENSG00000082701; ENSG00000143995; ENSG00000122641; ENSG00000105991; ENSG0000…	6657; 4609; 7855; 3624; 3625; 2103; 56916; 54361; 90; 91; 93; 9314; 6929; 4211; 6774; 8312; 8313; 3198; 8322; 8323; 3716; 3718; 3720; 652; 9869; 657; 658; 659; 6300; 5290; 5291; 5293; 5295; 51384; 3265; 2247; 208; 2261; 2263; 2264; 1749; 3845; 5894; 6926; 10000; 6932; 8324; 3717; 1499; 8326; 7976; 7474; 7476; 7477; 8503; 7480; 7483; 1852; 1855; 1856; 1857; 324; 3397; 3398; 3400; 84108; 7479; 5460…	143	143
Pyrimidine metabolism - Homo sapiens (human)	0.0167852	0.0742166	KEGG	path:hsa00240	ENSG00000166548; ENSG00000243678; ENSG00000076685; ENSG00000188641; ENSG00000162368; ENSG00000141698; ENSG00000048392; ENSG00000239672; ENSG00000100024; ENSG00000171848; ENSG00000168032; ENSG00000134326; ENSG00000198805; ENSG00000172113; ENSG00000125458; ENSG00000114491; ENSG00000176890; ENSG00000102967; ENSG00000143179; ENSG00000156136; ENSG00000130717; ENSG00000197217; ENSG00000197586; ENSG0000…	7298; 7083; 30833; 1806; 51727; 51733; 790; 1633; 56474; 318; 124583; 4907; 7084; 50484; 955; 956; 957; 4831; 22978; 129607; 139596; 7371; 7372; 1890; 221264; 7378; 10201; 1807; 83549; 4830; 1503; 4833; 1723; 79077; 978; 9583; 115024; 6241; 4860	57	57
Fc epsilon RI signaling pathway - Homo sapiens (human)	0.0172205	0.0759009	KEGG	path:hsa04664	ENSG00000169750; ENSG00000117461; ENSG00000076984; ENSG00000164400; ENSG00000065559; ENSG00000168918; ENSG00000124181; ENSG00000177885; ENSG00000051382; ENSG00000115904; ENSG00000254087; ENSG00000100030; ENSG00000185386; ENSG00000174775; ENSG00000168970; ENSG00000108984; ENSG00000171608; ENSG00000169194; ENSG00000112062; ENSG00000132155; ENSG00000100485; ENSG00000154229; ENSG00000116711; ENSG0000…	3845; 5894; 3596; 10000; 100137049; 1432; 6300; 2206; 2207; 5290; 5291; 5293; 5295; 5170; 3635; 8503; 3265; 6850; 2885; 5601; 5321; 5578; 208; 5603; 255189; 5335; 8681; 5594; 5600; 6416; 5602; 4067; 5606; 5608; 5609; 7410; 10451; 123745; 5879; 5880; 5881; 1437; 283748; 6654; 6655	68	67
Necroptosis - Homo sapiens (human)	0.0173146	0.0759557	KEGG	path:hsa04217	ENSG00000173757; ENSG00000130724; ENSG00000105968; ENSG00000168970; ENSG00000156709; ENSG00000105397; ENSG00000027697; ENSG00000083937; ENSG00000118503; ENSG00000125826; ENSG00000125538; ENSG00000164032; ENSG00000083799; ENSG00000064012; ENSG00000113648; ENSG00000102871; ENSG00000169100; ENSG00000050748; ENSG00000092439; ENSG00000166888; ENSG00000099284; ENSG00000165637; ENSG00000188486; ENSG0000…	1540; 8717; 7188; 94239; 8737; 54822; 8743; 3718; 27183; 148022; 8772; 3146; 100137049; 8795; 8797; 353376; 9825; 283748; 27243; 6772; 6774; 6776; 6777; 6778; 7297; 3716; 8837; 197259; 142; 92815; 3012; 79643; 8878; 100526767; 2746; 2752; 5321; 5834; 5836; 5837; 55506; 255189; 90865; 7416; 7417; 7419; 3326; 92421; 8969; 11035; 3717; 291; 292; 293; 57132; 817; 9525; 51510; 824; 834; 3553; 841; 330…	159	159
Phospholipase D signaling pathway - Homo sapiens (human)	0.0177111	0.0775728	KEGG	path:hsa04072	ENSG00000197959; ENSG00000064547; ENSG00000186111; ENSG00000117461; ENSG00000141506; ENSG00000165527; ENSG00000177885; ENSG00000106976; ENSG00000145431; ENSG00000100030; ENSG00000160271; ENSG00000197461; ENSG00000168970; ENSG00000143761; ENSG00000132155; ENSG00000100485; ENSG00000169429; ENSG00000198121; ENSG00000149782; ENSG00000117020; ENSG00000121281; ENSG00000145675; ENSG00000176170; ENSG0000…	10411; 23566; 5293; 56848; 55326; 5154; 5155; 5156; 5159; 9265; 9266; 9267; 56894; 56895; 1606; 1609; 7248; 160851; 100137049; 6237; 10000; 283748; 2149; 109; 111; 112; 113; 114; 115; 2185; 5781; 2206; 5290; 5291; 8877; 5295; 9162; 3265; 6850; 5321; 8394; 208; 5331; 255189; 5335; 5337; 5338; 1759; 56034; 1785; 3845; 5894; 5898; 5899; 5900; 57121; 8503; 10554; 10555; 11069; 6464; 2885; 8525; 8526;…	148	147
IL-17 signaling pathway - Homo sapiens (human)	0.0179535	0.0782659	KEGG	path:hsa04657	ENSG00000166484; ENSG00000131323; ENSG00000148346; ENSG00000164400; ENSG00000143546; ENSG00000175104; ENSG00000109339; ENSG00000073756; ENSG00000082512; ENSG00000163739; ENSG00000169194; ENSG00000263528; ENSG00000177257; ENSG00000135341; ENSG00000117983; ENSG00000100030; ENSG00000124391; ENSG00000185386; ENSG00000175592; ENSG00000173039; ENSG00000056736; ENSG00000096384; ENSG00000056972; ENSG0000…	10758; 3596; 8717; 7184; 7187; 7188; 1051; 27189; 29761; 8772; 29110; 23118; 5743; 7189; 6278; 6279; 6280; 1673; 3727; 6300; 4790; 4792; 4312; 6361; 4314; 6364; 4318; 4322; 6885; 51433; 55540; 3326; 2353; 2354; 8517; 3553; 841; 5970; 727897; 3934; 2919; 2920; 2932; 257397; 8061; 338324; 1432; 1437; 9641; 100289462; 1994; 7128; 5594; 5597; 5598; 5600; 5601; 5602; 5603; 4586; 3576	94	94
TGF-beta signaling pathway - Homo sapiens (human)	0.0179535	0.0782659	KEGG	path:hsa04350	ENSG00000113575; ENSG00000100387; ENSG00000080839; ENSG00000113558; ENSG00000105568; ENSG00000120693; ENSG00000115738; ENSG00000185591; ENSG00000106799; ENSG00000108443; ENSG00000115170; ENSG00000180875; ENSG00000138696; ENSG00000134363; ENSG00000163513; ENSG00000147883; ENSG00000170365; ENSG00000100030; ENSG00000243709; ENSG00000143768; ENSG00000125965; ENSG00000125378; ENSG00000104899; ENSG0000…	4609; 79875; 1030; 8200; 6667; 60436; 9241; 9765; 3624; 3625; 285704; 6198; 4681; 269; 90; 91; 93; 1634; 56963; 650; 652; 656; 657; 658; 659; 2200; 9372; 25805; 10468; 64750; 9978; 8454; 268; 387; 26585; 7044; 5933; 3397; 3398; 3400; 130399; 6500; 1387; 7042; 64388; 7046; 7048; 5515; 5516; 10637; 5518; 5519; 7057; 6093; 5594; 2033; 4086; 4088; 4089; 4092; 4093	94	94
Notch signaling pathway - Homo sapiens (human)	0.0193318	0.0817611	KEGG	path:hsa04330	ENSG00000080815; ENSG00000074181; ENSG00000106003; ENSG00000169733; ENSG00000110042; ENSG00000005339; ENSG00000138433; ENSG00000196498; ENSG00000108773; ENSG00000224470; ENSG00000148400; ENSG00000004975; ENSG00000133961; ENSG00000161021; ENSG00000196591; ENSG00000100603; ENSG00000140332; ENSG00000196782; ENSG00000161202; ENSG00000162736; ENSG00000184384; ENSG00000164683; ENSG00000143801; ENSG0000…	83464; 6868; 4242; 84441; 22938; 5663; 5664; 51107; 9253; 7090; 4851; 23220; 182; 3516; 1855; 1856; 1857; 9794; 9541; 9612; 8650; 6310; 5986; 3280; 3065; 2648; 23385; 7091; 28514; 342371; 23462; 388585; 1387; 55534; 2033; 3955; 4853; 4854; 4855; 3066	59	59
Human cytomegalovirus infection - Homo sapiens (human)	0.0193413	0.0817611	KEGG	path:hsa05163	ENSG00000107175; ENSG00000185386; ENSG00000204592; ENSG00000117461; ENSG00000125538; ENSG00000177885; ENSG00000204642; ENSG00000150995; ENSG00000168036; ENSG00000100030; ENSG00000078369; ENSG00000108984; ENSG00000146592; ENSG00000157613; ENSG00000109320; ENSG00000198668; ENSG00000128272; ENSG00000135679; ENSG00000065135; ENSG00000172354; ENSG00000188130; ENSG00000149782; ENSG00000160712; ENSG0000…	4609; 1026; 1029; 6667; 8717; 7188; 8737; 3106; 1399; 5156; 6198; 6714; 3133; 578; 8772; 3661; 7248; 595; 3134; 340061; 5733; 4193; 9826; 5731; 3685; 3690; 109; 5743; 112; 113; 114; 115; 6774; 3708; 3709; 3710; 3107; 3716; 2185; 9586; 111; 6300; 55970; 4773; 4775; 4776; 5290; 5291; 5293; 5295; 5747; 4790; 4792; 2932; 3265; 1398; 3105; 6352; 5331; 2773; 6009; 2776; 2778; 2767; 2782; 2783; 208; 278…	225	224
Fc gamma R-mediated phagocytosis - Homo sapiens (human)	0.0196915	0.0828646	KEGG	path:hsa04666	ENSG00000154229; ENSG00000117461; ENSG00000088280; ENSG00000108443; ENSG00000128340; ENSG00000158195; ENSG00000166501; ENSG00000168918; ENSG00000124181; ENSG00000165527; ENSG00000188089; ENSG00000141934; ENSG00000136717; ENSG00000051382; ENSG00000063176; ENSG00000150337; ENSG00000254087; ENSG00000100030; ENSG00000168970; ENSG00000136238; ENSG00000149269; ENSG00000145555; ENSG00000186111; ENSG0000…	5293; 56848; 4651; 1072; 1073; 3635; 3636; 6198; 65108; 100137049; 283748; 8853; 2209; 5290; 5291; 8877; 5295; 6850; 2934; 5321; 8394; 208; 10451; 255189; 5335; 5337; 5338; 8936; 7408; 7410; 5879; 5880; 1785; 1793; 5894; 10000; 274; 653361; 8503; 55616; 123745; 23396; 10092; 10096; 10097; 1398; 1399; 382; 3984; 3985; 8612; 10163; 5058; 5578; 5579; 5580; 81873; 5594; 4067; 85477; 8681; 4082	97	96
Tight junction - Homo sapiens (human)	0.02324	0.092364	KEGG	path:hsa04530	ENSG00000170606; ENSG00000116584; ENSG00000105568; ENSG00000076984; ENSG00000163558; ENSG00000101335; ENSG00000114019; ENSG00000049759; ENSG00000060138; ENSG00000104067; ENSG00000156232; ENSG00000183785; ENSG00000137713; ENSG00000137710; ENSG00000137221; ENSG00000136950; ENSG00000221914; ENSG00000166025; ENSG00000109756; ENSG00000092820; ENSG00000184009; ENSG00000162704; ENSG00000067900; ENSG0000…	9223; 2064; 4627; 4628; 4629; 51735; 4637; 100506658; 55844; 6714; 60; 71; 84552; 8777; 81; 595; 87; 57530; 51807; 3688; 7277; 5566; 4217; 10097; 84612; 10376; 6794; 4301; 10398; 50848; 9414; 7846; 58538; 9075; 154810; 79778; 92359; 1739; 1740; 1741; 6093; 91862; 5565; 51421; 3308; 7408; 83700; 58494; 5879; 9475; 7430; 5906; 10627; 23327; 54566; 9693; 84790; 10207; 2017; 123720; 55114; 8531; 1364…	169	169
Valine, leucine and isoleucine degradation - Homo sapiens (human)	0.0243004	0.0948224	KEGG	path:hsa00280	ENSG00000198130; ENSG00000072210; ENSG00000083123; ENSG00000083720; ENSG00000060982; ENSG00000072506; ENSG00000113790; ENSG00000117054; ENSG00000137992; ENSG00000111275; ENSG00000146151; ENSG00000175198; ENSG00000167315; ENSG00000164904; ENSG00000060971; ENSG00000105552; ENSG00000138356; ENSG00000131844; ENSG00000091140; ENSG00000084754; ENSG00000176715; ENSG00000183044; ENSG00000117305; ENSG0000…	18; 217; 27034; 5019; 30; 34; 39; 1962; 316; 586; 64064; 197322; 1738; 587; 10449; 594; 26275; 3028; 3030; 64087; 3033; 219; 1629; 223; 224; 1892; 5095; 5096; 4329; 54511; 3155; 501; 3157	48	48
Biosynthesis of unsaturated fatty acids - Homo sapiens (human)	0.0247129	0.0951287	KEGG	path:hsa01040	ENSG00000188921; ENSG00000099194; ENSG00000099797; ENSG00000145284; ENSG00000060971; ENSG00000119915; ENSG00000206527; ENSG00000066322; ENSG00000087008; ENSG00000097021; ENSG00000170522; ENSG00000136881; ENSG00000133835; ENSG00000197977; ENSG00000118402; ENSG00000161533; ENSG00000134824; ENSG00000074696; ENSG00000119673; ENSG00000116171	6785; 30; 51495; 6319; 51; 9524; 570; 79071; 64834; 11332; 6342; 9415; 83401; 10965; 401494; 201562; 79966; 3295; 54898; 8310	27	27
RNA transport - Homo sapiens (human)	0.0247321	0.0951287	KEGG	path:hsa03013	ENSG00000064703; ENSG00000082898; ENSG00000075151; ENSG00000111196; ENSG00000108424; ENSG00000152464; ENSG00000175390; ENSG00000168872; ENSG00000089280; ENSG00000102900; ENSG00000134001; ENSG00000196313; ENSG00000184900; ENSG00000172336; ENSG00000157349; ENSG00000108349; ENSG00000111581; ENSG00000119392; ENSG00000094914; ENSG00000265185; ENSG00000148730; ENSG00000101146; ENSG00000162385; ENSG0000…	11269; 7175; 10248; 81929; 10762; 55308; 7341; 4116; 79902; 10284; 91181; 10799; 10289; 780851; 387082; 3646; 4686; 23636; 9818; 51808; 8892; 8637; 60528; 65110; 23165; 8665; 100101267; 23191; 9883; 7329; 10921; 2733; 54960; 10419; 1207; 8890; 8891; 10940; 8893; 8894; 26831; 6606; 6607; 10460; 55520; 26851; 79228; 26864; 10482; 9972; 9513; 6396; 3837; 9470; 8661; 9984; 22794; 5903; 2521; 9775; 23…	186	185
Nicotinate and nicotinamide metabolism - Homo sapiens (human)	0.024788	0.0951287	KEGG	path:hsa00760	ENSG00000096717; ENSG00000076685; ENSG00000089163; ENSG00000103485; ENSG00000166741; ENSG00000198805; ENSG00000109743; ENSG00000077463; ENSG00000138356; ENSG00000125458; ENSG00000173614; ENSG00000004468; ENSG00000077009; ENSG00000147813; ENSG00000142082; ENSG00000068903; ENSG00000112992; ENSG00000124523; ENSG00000152620; ENSG00000106733; ENSG00000112874; ENSG00000105835; ENSG00000135318; ENSG0000…	683; 83594; 55191; 22933; 10135; 64802; 23409; 4907; 93100; 23475; 133686; 952; 316; 22978; 54981; 23530; 51547; 51548; 27231; 4837; 23408; 30833; 23410; 23411; 4860	35	35
C-type lectin receptor signaling pathway - Homo sapiens (human)	0.0274987	0.104349	KEGG	path:hsa04625	ENSG00000006062; ENSG00000117461; ENSG00000149269; ENSG00000114423; ENSG00000142867; ENSG00000121879; ENSG00000174775; ENSG00000125538; ENSG00000130592; ENSG00000101096; ENSG00000109339; ENSG00000073756; ENSG00000107758; ENSG00000123104; ENSG00000051382; ENSG00000173039; ENSG00000221823; ENSG00000150995; ENSG00000263528; ENSG00000100030; ENSG00000120910; ENSG00000185386; ENSG00000172175; ENSG0000…	1540; 3593; 9261; 6714; 4193; 602; 6237; 10000; 5743; 6772; 3708; 3709; 3710; 10892; 5781; 6300; 2207; 4773; 4775; 4776; 5291; 5293; 5295; 4790; 4791; 4792; 3265; 6850; 208; 8915; 6361; 1263; 23365; 3845; 5894; 801; 805; 8503; 9020; 834; 8517; 3553; 841; 5970; 5971; 868; 51561; 8844; 387; 1432; 5530; 5532; 5533; 5534; 1960; 9641; 29108; 5058; 5580; 4046; 5594; 5600; 5601; 5602; 5603; 5290	104	104
Central carbon metabolism in cancer - Homo sapiens (human)	0.0275983	0.104477	KEGG	path:hsa05230	ENSG00000146648; ENSG00000117461; ENSG00000117394; ENSG00000159399; ENSG00000166796; ENSG00000134853; ENSG00000138413; ENSG00000174775; ENSG00000152256; ENSG00000067225; ENSG00000051382; ENSG00000141526; ENSG00000136997; ENSG00000156510; ENSG00000156515; ENSG00000160211; ENSG00000100030; ENSG00000171608; ENSG00000171989; ENSG00000141736; ENSG00000100644; ENSG00000103257; ENSG00000066468; ENSG0000…	4609; 5291; 5295; 3845; 5894; 4233; 8140; 57103; 2064; 3091; 3417; 3098; 3099; 160287; 9123; 1956; 5159; 5160; 5162; 5163; 23410; 27165; 5214; 8503; 3265; 5315; 5293; 80201; 92483; 208; 5211; 3939; 2263; 5156; 5594; 51548; 5213; 5728; 10000; 2539; 3948; 6513; 7157; 3418; 5290; 2261	70	70
Melanoma - Homo sapiens (human)	0.0305981	0.114282	KEGG	path:hsa05218	ENSG00000146648; ENSG00000134853; ENSG00000138675; ENSG00000112242; ENSG00000162344; ENSG00000110092; ENSG00000117461; ENSG00000051382; ENSG00000139687; ENSG00000124762; ENSG00000145431; ENSG00000105810; ENSG00000100030; ENSG00000147889; ENSG00000197461; ENSG00000174775; ENSG00000078061; ENSG00000100311; ENSG00000140443; ENSG00000171608; ENSG00000140285; ENSG00000122008; ENSG00000132155; ENSG0000…	1026; 3845; 5894; 4616; 4233; 369; 10000; 3480; 1029; 10912; 673; 5154; 5155; 5156; 5925; 5159; 5290; 5291; 5293; 5295; 1871; 26291; 8503; 572; 8074; 4286; 3265; 578; 2246; 2247; 2250; 2251; 2252; 208; 595; 51426; 1956; 5594; 5728; 4193; 56034; 9965; 1647; 8817; 7157; 1021; 27006	72	72
PD-L1 expression and PD-1 checkpoint pathway in cancer - Homo sapiens (human)	0.0306995	0.114507	KEGG	path:hsa05235	ENSG00000065675; ENSG00000172575; ENSG00000117461; ENSG00000243414; ENSG00000146648; ENSG00000162434; ENSG00000027697; ENSG00000108443; ENSG00000137462; ENSG00000101266; ENSG00000101096; ENSG00000175104; ENSG00000115085; ENSG00000204435; ENSG00000172936; ENSG00000051382; ENSG00000221823; ENSG00000198821; ENSG00000100030; ENSG00000120910; ENSG00000185386; ENSG00000174775; ENSG00000096968; ENSG0000…	4615; 3091; 7189; 1457; 148022; 353376; 5728; 6772; 6774; 3716; 3717; 5777; 5781; 6300; 4773; 4775; 5290; 5291; 5293; 5295; 4790; 4792; 4793; 3265; 208; 5335; 238; 3845; 5894; 10000; 27436; 2353; 8503; 6198; 5970; 7535; 3459; 3460; 10125; 919; 1432; 5530; 5532; 5533; 8517; 1956; 1459; 1460; 5534; 7097; 29126; 5588; 5594; 5600; 5603; 5606; 5608	89	89
Longevity regulating pathway - multiple species - Homo sapiens (human)	0.031759	0.117517	KEGG	path:hsa04213	ENSG00000109846; ENSG00000162104; ENSG00000117461; ENSG00000072062; ENSG00000150907; ENSG00000173175; ENSG00000108443; ENSG00000111725; ENSG00000155897; ENSG00000131791; ENSG00000051382; ENSG00000112096; ENSG00000142168; ENSG00000116478; ENSG00000121691; ENSG00000174775; ENSG00000204388; ENSG00000140443; ENSG00000171608; ENSG00000141564; ENSG00000132356; ENSG00000185950; ENSG00000181929; ENSG0000…	2308; 3845; 1410; 10000; 3480; 84335; 2309; 3312; 81570; 5290; 5291; 5293; 5295; 57521; 23411; 6198; 8503; 5562; 5564; 5565; 5566; 3265; 5571; 208; 3667; 8660; 847; 3170; 3304; 3306; 109; 111; 112; 113; 114; 115; 1979; 6647; 6648; 3065; 3066	62	62
Legionellosis - Homo sapiens (human)	0.0320852	0.118036	KEGG	path:hsa05134	ENSG00000081041; ENSG00000138069; ENSG00000013441; ENSG00000137462; ENSG00000152700; ENSG00000163739; ENSG00000172936; ENSG00000185122; ENSG00000169429; ENSG00000174903; ENSG00000204388; ENSG00000143761; ENSG00000137752; ENSG00000109320; ENSG00000077150; ENSG00000113302; ENSG00000100906; ENSG00000170458; ENSG00000109971; ENSG00000165806; ENSG00000265808; ENSG00000126803; ENSG00000249437; ENSG0000…	4615; 3593; 3606; 929; 1195; 57396; 4790; 4791; 51128; 29108; 7100; 56681; 834; 3553; 840; 841; 842; 375; 718; 4792; 9554; 81876; 7097; 2920; 3306; 3297; 3684; 5861; 3304; 23786; 2919; 5970; 317; 3312; 58484; 3576; 4671; 1915	57	57
Basal transcription factors - Homo sapiens (human)	0.0362473	0.128338	KEGG	path:hsa03022	ENSG00000064313; ENSG00000134480; ENSG00000165632; ENSG00000135801; ENSG00000112592; ENSG00000183474; ENSG00000145736; ENSG00000141384; ENSG00000197780; ENSG00000134058; ENSG00000020426; ENSG00000272047; ENSG00000153767; ENSG00000188342; ENSG00000148835; ENSG00000178913; ENSG00000273841; ENSG00000147133; ENSG00000028839; ENSG00000122728; ENSG00000166337; ENSG00000263001; ENSG00000006704; ENSG0000…	902; 2957; 2958; 2959; 2960; 2961; 2963; 83860; 2966; 6873; 2969; 9519; 404672; 9569; 8148; 6872; 27097; 6875; 6877; 6879; 6880; 6881; 6882; 6883; 6884; 138474; 4331; 728340; 6908; 1022	45	44
RNA polymerase - Homo sapiens (human)	0.0382489	0.133895	KEGG	path:hsa03020	ENSG00000161980; ENSG00000163882; ENSG00000005075; ENSG00000113356; ENSG00000181222; ENSG00000013503; ENSG00000168002; ENSG00000144231; ENSG00000148606; ENSG00000186184; ENSG00000105849; ENSG00000168495; ENSG00000100142; ENSG00000147669; ENSG00000171453; ENSG00000186141; ENSG00000047315; ENSG00000066379; ENSG00000125630; ENSG00000177700; ENSG00000058600; ENSG00000102978	221830; 5441; 51082; 51728; 661; 55703; 55718; 5430; 5431; 5432; 5433; 5435; 5436; 9533; 5439; 5440; 84172; 5437; 30834; 11128; 10622; 10623	31	31
Hepatocellular carcinoma - Homo sapiens (human)	0.0386637	0.135177	KEGG	path:hsa05225	ENSG00000164930; ENSG00000106799; ENSG00000138795; ENSG00000177885; ENSG00000085871; ENSG00000168036; ENSG00000100030; ENSG00000099956; ENSG00000143198; ENSG00000049618; ENSG00000161202; ENSG00000122008; ENSG00000132155; ENSG00000100485; ENSG00000141510; ENSG00000171552; ENSG00000197763; ENSG00000163235; ENSG00000084207; ENSG00000082014; ENSG00000145675; ENSG00000105976; ENSG00000213366; ENSG0000…	4609; 1026; 1029; 8193; 4616; 2950; 7855; 86; 6599; 6198; 572; 578; 71; 595; 598; 54361; 3162; 5728; 8289; 1647; 8312; 8313; 7296; 8322; 8323; 8324; 8326; 4233; 57492; 6603; 10912; 673; 4258; 4259; 6598; 5290; 5291; 4780; 5293; 5295; 6601; 51384; 6602; 3265; 208; 5335; 51426; 3845; 5894; 2946; 60; 10000; 2947; 6932; 1499; 5925; 7976; 7474; 7476; 7477; 8503; 7480; 7483; 1855; 6464; 1857; 324; 2885…	168	168
Basal cell carcinoma - Homo sapiens (human)	0.0444378	0.149274	KEGG	path:hsa05217	ENSG00000143816; ENSG00000164930; ENSG00000185920; ENSG00000117425; ENSG00000162552; ENSG00000106571; ENSG00000188763; ENSG00000138795; ENSG00000155760; ENSG00000004975; ENSG00000174804; ENSG00000169884; ENSG00000128602; ENSG00000166813; ENSG00000107882; ENSG00000124762; ENSG00000125378; ENSG00000161202; ENSG00000122008; ENSG00000075290; ENSG00000130222; ENSG00000188064; ENSG00000114251; ENSG0000…	1026; 8323; 8324; 8326; 4616; 650; 652; 8322; 6932; 10912; 7976; 2737; 7474; 7477; 7479; 7480; 7476; 7483; 1855; 1856; 1857; 578; 8643; 324; 80326; 6608; 51384; 54361; 1499; 5727; 51426; 51684; 83439; 51176; 1647; 2932; 7157; 8312; 8313; 7855; 374654	63	63
Lysine degradation - Homo sapiens (human)	0.0444378	0.149274	KEGG	path:hsa00310	ENSG00000143919; ENSG00000110066; ENSG00000072210; ENSG00000099381; ENSG00000127884; ENSG00000138796; ENSG00000113790; ENSG00000165671; ENSG00000104885; ENSG00000055609; ENSG00000005483; ENSG00000083444; ENSG00000109685; ENSG00000143379; ENSG00000181090; ENSG00000181192; ENSG00000181555; ENSG00000152952; ENSG00000185973; ENSG00000164904; ENSG00000118058; ENSG00000136169; ENSG00000147548; ENSG0000…	80854; 7468; 9739; 58508; 9869; 29072; 8085; 217; 64324; 2639; 23067; 219; 83852; 39; 1962; 55217; 84787; 55870; 224; 79813; 4297; 1738; 79823; 51111; 3030; 23127; 3033; 84444; 5352; 223; 55904; 11105; 2146; 1892; 55526; 5351; 10919; 93166; 501; 7799; 54904	63	63
Thyroid hormone synthesis - Homo sapiens (human)	0.0456141	0.152192	KEGG	path:hsa04918	ENSG00000162104; ENSG00000107175; ENSG00000072062; ENSG00000163631; ENSG00000173175; ENSG00000104687; ENSG00000155897; ENSG00000166501; ENSG00000087460; ENSG00000146592; ENSG00000165409; ENSG00000069849; ENSG00000155660; ENSG00000150995; ENSG00000018625; ENSG00000118260; ENSG00000143153; ENSG00000141505; ENSG00000140274; ENSG00000116830; ENSG00000233276; ENSG00000137857; ENSG00000154229; ENSG0000…	6528; 9601; 8458; 3309; 7184; 53905; 493869; 2877; 468; 2878; 90993; 7849; 9586; 3708; 432; 5172; 821; 2876; 50506; 5566; 2882; 5578; 5579; 2936; 5331; 7253; 405753; 2776; 2778; 477; 480; 481; 483; 148327; 1385; 1386; 109; 111; 112; 113; 114; 115; 3710; 10488; 64764; 3709; 7038; 213	75	75
Arrhythmogenic right ventricular cardiomyopathy - Homo sapiens (human)	0.049536	0.162595	KEGG	path:hsa05412	ENSG00000007402; ENSG00000005884; ENSG00000150093; ENSG00000046604; ENSG00000138795; ENSG00000138448; ENSG00000213949; ENSG00000074370; ENSG00000259207; ENSG00000091409; ENSG00000075461; ENSG00000183230; ENSG00000168036; ENSG00000132470; ENSG00000182389; ENSG00000134755; ENSG00000198626; ENSG00000161638; ENSG00000151062; ENSG00000077522; ENSG00000115221; ENSG00000118160; ENSG00000044115; ENSG0000…	2697; 782; 783; 784; 6932; 93589; 89; 6543; 83439; 2010; 88; 4000; 1499; 1829; 9254; 487; 1832; 1756; 6444; 284217; 60; 29119; 1824; 8515; 5318; 3655; 71; 27092; 1000; 1495; 3672; 3673; 3674; 3675; 3678; 3679; 3680; 3728; 3685; 785; 3688; 489; 3690; 3691; 3693; 3694; 3696; 51176; 6262	77	77
Signaling by Rho GTPases, Miro GTPases and RHOBTB3	7.73214e-22	1.07863e-18	Reactome	R-HSA-9716542	ENSG00000160007; ENSG00000128283; ENSG00000047365; ENSG00000124635; ENSG00000174943; ENSG00000101335; ENSG00000168036; ENSG00000102901; ENSG00000137812; ENSG00000156232; ENSG00000151239; ENSG00000107077; ENSG00000164741; ENSG00000166200; ENSG00000158373; ENSG00000154839; ENSG00000116209; ENSG00000145703; ENSG00000173848; ENSG00000147459; ENSG00000105974; ENSG00000138092; ENSG00000105875; ENSG0000…	57551; 26092; 55288; 70; 56990; 1829; 23122; 5578; 79019; 57636; 5756; 56667; 79784; 9938; 3017; 55023; 6453; 4928; 5519; 79834; 55704; 5783; 57122; 11188; 30849; 57144; 9886; 50649; 25936; 8987; 10006; 84317; 81930; 26030; 23075; 10092; 2491; 5062; 79902; 55114; 10144; 9735; 27289; 23332; 5590; 171177; 8360; 55055; 114822; 85415; 10226; 29843; 10672; 55240; 5216; 8301; 4659; 348235; 220134; 5574…	705	704
Metabolism of RNA	1.97547e-21	1.83719e-18	Reactome	R-HSA-8953854	ENSG00000233927; ENSG00000164934; ENSG00000064703; ENSG00000134480; ENSG00000125835; ENSG00000163684; ENSG00000185650; ENSG00000110107; ENSG00000135473; ENSG00000108298; ENSG00000231500; ENSG00000142676; ENSG00000183431; ENSG00000102900; ENSG00000029639; ENSG00000188846; ENSG00000134419; ENSG00000172336; ENSG00000165494; ENSG00000167447; ENSG00000168883; ENSG00000167118; ENSG00000160710; ENSG0000…	6627; 65083; 55339; 5578; 23350; 9972; 6189; 23160; 51692; 80746; 10236; 6155; 4928; 1981; 10436; 55571; 11102; 134353; 10813; 9879; 57122; 6229; 113179; 10419; 6133; 6144; 79902; 677; 5439; 988; 54464; 10084; 5435; 55749; 25929; 5903; 23521; 27341; 6201; 100101267; 55006; 11157; 84991; 22827; 85437; 10914; 6607; 92856; 10073; 6628; 6431; 26097; 55746; 23636; 10285; 25926; 55181; 6123; 23165; 219…	584	581
Membrane Trafficking	5.11175e-21	3.56544e-18	Reactome	R-HSA-199991	ENSG00000178038; ENSG00000103111; ENSG00000123892; ENSG00000151532; ENSG00000103051; ENSG00000110514; ENSG00000175416; ENSG00000113734; ENSG00000068354; ENSG00000166444; ENSG00000182287; ENSG00000135597; ENSG00000124333; ENSG00000196814; ENSG00000183020; ENSG00000166200; ENSG00000167110; ENSG00000206418; ENSG00000150961; ENSG00000136816; ENSG00000174485; ENSG00000105402; ENSG00000139722; ENSG0000…	51028; 23011; 58485; 9856; 8675; 163486; 27095; 130340; 51534; 10945; 63908; 7018; 79735; 3092; 6453; 408; 122553; 10890; 5571; 25978; 10113; 23208; 5869; 11154; 10282; 1212; 27348; 867; 10092; 966; 89781; 3312; 9698; 9493; 6714; 26119; 10905; 23647; 5866; 54453; 201475; 80006; 26958; 10226; 113220; 9950; 90411; 5565; 8301; 6455; 9342; 208; 287; 7082; 662; 6305; 11345; 1785; 57589; 8906; 255324; …	578	578
Signaling by Rho GTPases	8.50597e-21	4.74633e-18	Reactome	R-HSA-194315	ENSG00000160007; ENSG00000128283; ENSG00000047365; ENSG00000124635; ENSG00000174943; ENSG00000101335; ENSG00000168036; ENSG00000102901; ENSG00000137812; ENSG00000156232; ENSG00000151239; ENSG00000107077; ENSG00000164741; ENSG00000166200; ENSG00000158373; ENSG00000154839; ENSG00000116209; ENSG00000145703; ENSG00000173848; ENSG00000147459; ENSG00000105974; ENSG00000138092; ENSG00000105875; ENSG0000…	57551; 26092; 70; 56990; 1829; 23122; 5578; 79019; 57636; 5756; 56667; 79784; 9938; 3017; 55023; 6453; 4928; 5519; 79834; 55704; 5783; 57122; 11188; 30849; 57144; 9886; 50649; 25936; 8987; 10006; 84317; 81930; 26030; 23075; 10092; 2491; 5062; 79902; 55114; 10144; 9735; 27289; 23332; 5590; 171177; 8360; 55055; 114822; 85415; 29843; 10672; 55240; 5216; 8301; 4659; 348235; 220134; 55746; 9754; 20117…	689	688
Vesicle-mediated transport	1.8387e-19	8.54997e-17	Reactome	R-HSA-5653656	ENSG00000178038; ENSG00000103111; ENSG00000123892; ENSG00000151532; ENSG00000103051; ENSG00000110514; ENSG00000175416; ENSG00000113734; ENSG00000068354; ENSG00000166444; ENSG00000182287; ENSG00000135597; ENSG00000124333; ENSG00000196814; ENSG00000183020; ENSG00000166200; ENSG00000167110; ENSG00000206418; ENSG00000130203; ENSG00000150961; ENSG00000136816; ENSG00000174485; ENSG00000105402; ENSG0000…	51028; 23011; 58485; 9856; 8675; 163486; 27095; 130340; 51534; 10945; 6288; 7018; 79735; 3092; 6453; 408; 122553; 10890; 5571; 25978; 10113; 23208; 5869; 11154; 10282; 1212; 27348; 867; 10092; 966; 9909; 3312; 1075; 9698; 9493; 6714; 8673; 26119; 10905; 23647; 5866; 54453; 23299; 80006; 26958; 10226; 113220; 9950; 90411; 5565; 254263; 9342; 208; 287; 7082; 662; 161; 1785; 8906; 255324; 55275; 821…	617	617
Metabolism of proteins	3.42643e-19	1.36568e-16	Reactome	R-HSA-392499	ENSG00000124209; ENSG00000102054; ENSG00000233927; ENSG00000164934; ENSG00000141378; ENSG00000112031; ENSG00000107175; ENSG00000179218; ENSG00000123892; ENSG00000185499; ENSG00000120265; ENSG00000103051; ENSG00000100522; ENSG00000175792; ENSG00000124635; ENSG00000185651; ENSG00000162066; ENSG00000091136; ENSG00000108298; ENSG00000231500; ENSG00000142676; ENSG00000157020; ENSG00000108055; ENSG0000…	63971; 23011; 170689; 8237; 4240; 6155; 4193; 5371; 122553; 10890; 54344; 64963; 10113; 3913; 6133; 6144; 7322; 966; 10471; 29761; 6502; 27095; 54742; 23287; 64841; 6201; 432; 29929; 56667; 51650; 4287; 6123; 55350; 23165; 22948; 26190; 2197; 29926; 7844; 9616; 3339; 1964; 118424; 6885; 8074; 140459; 51005; 10568; 6191; 64122; 8614; 254263; 9609; 51156; 51299; 8313; 6231; 253827; 462; 57104; 5769…	1935	1931
Gene expression (Transcription)	9.56769e-19	3.33673e-16	Reactome	R-HSA-74160	ENSG00000102054; ENSG00000064313; ENSG00000112033; ENSG00000134480; ENSG00000122728; ENSG00000164938; ENSG00000125835; ENSG00000138794; ENSG00000138795; ENSG00000124635; ENSG00000088179; ENSG00000083168; ENSG00000018869; ENSG00000101335; ENSG00000066427; ENSG00000126351; ENSG00000197061; ENSG00000102900; ENSG00000131115; ENSG00000119403; ENSG00000180228; ENSG00000164941; ENSG00000137815; ENSG0000…	55124; 5925; 7626; 148203; 9014; 64859; 22974; 83737; 9891; 4193; 22936; 8467; 134353; 55657; 7694; 400720; 4233; 30834; 4773; 79088; 5439; 7862; 6502; 665; 51728; 163732; 162963; 84124; 51499; 6431; 472; 4287; 23165; 1027; 2737; 7733; 23269; 90874; 4094; 7773; 834; 59348; 4641; 54971; 80110; 90233; 11338; 6882; 84289; 5371; 84765; 7770; 891; 51224; 10919; 22794; 27113; 54778; 7533; 10622; 85456;…	1439	1435
RNA Polymerase II Transcription	7.73202e-17	2.26239e-14	Reactome	R-HSA-73857	ENSG00000102054; ENSG00000064313; ENSG00000112033; ENSG00000134480; ENSG00000122728; ENSG00000164938; ENSG00000125835; ENSG00000138794; ENSG00000138795; ENSG00000124635; ENSG00000088179; ENSG00000083168; ENSG00000018869; ENSG00000101335; ENSG00000234444; ENSG00000049759; ENSG00000196646; ENSG00000131115; ENSG00000164941; ENSG00000137815; ENSG00000143190; ENSG00000137955; ENSG00000141510; ENSG0000…	1876; 121504; 57336; 7633; 284306; 1107; 5925; 84671; 7626; 148203; 55904; 4854; 26831; 5876; 57678; 1647; 64859; 284370; 83737; 374928; 64223; 7581; 1457; 4092; 25896; 51586; 3017; 60436; 9891; 238; 54925; 8289; 5371; 7760; 22936; 4292; 55571; 10127; 7728; 80818; 6794; 5515; 10155; 83746; 55657; 5571; 7694; 6880; 55900; 55756; 4343; 10419; 2821; 400720; 57693; 9794; 4233; 100131827; 3014; 27153;…	1307	1303
RHO GTPase cycle	8.10891e-17	2.26239e-14	Reactome	R-HSA-9012999	ENSG00000055163; ENSG00000143549; ENSG00000116584; ENSG00000160007; ENSG00000128283; ENSG00000072210; ENSG00000130762; ENSG00000131504; ENSG00000122257; ENSG00000143815; ENSG00000130052; ENSG00000038382; ENSG00000046604; ENSG00000047365; ENSG00000063601; ENSG00000089639; ENSG00000123416; ENSG00000092199; ENSG00000050327; ENSG00000114790; ENSG00000071205; ENSG00000198826; ENSG00000152661; ENSG0000…	26092; 70; 56990; 1829; 171177; 57636; 56667; 9938; 6453; 2010; 55704; 5783; 11188; 57144; 9886; 50649; 8987; 10006; 84317; 79834; 26030; 10787; 5062; 55114; 10144; 27289; 114822; 85415; 29843; 10672; 55240; 23526; 1535; 9754; 201176; 5881; 58504; 7171; 55160; 391; 80115; 23365; 9710; 5338; 80728; 23344; 54443; 89846; 6472; 8826; 79180; 4688; 1629; 8503; 613; 4952; 87; 8654; 55023; 908; 1362; 102…	442	442
Cell Cycle	8.78387e-16	2.22791e-13	Reactome	R-HSA-1640170	ENSG00000102054; ENSG00000134480; ENSG00000175063; ENSG00000175792; ENSG00000124635; ENSG00000108424; ENSG00000108055; ENSG00000254087; ENSG00000102900; ENSG00000102901; ENSG00000137812; ENSG00000131747; ENSG00000130724; ENSG00000167110; ENSG00000158373; ENSG00000092330; ENSG00000154839; ENSG00000055130; ENSG00000171320; ENSG00000138092; ENSG00000102977; ENSG00000131759; ENSG00000112130; ENSG0000…	57551; 9088; 5925; 5578; 55388; 84790; 9972; 9662; 1457; 3017; 4928; 5519; 2010; 6241; 27175; 54386; 57122; 25978; 57804; 6683; 79184; 728642; 1454; 2491; 3014; 64900; 79902; 23383; 9493; 4000; 10735; 6714; 6502; 9133; 9735; 23332; 8360; 55055; 7529; 580; 100101267; 79441; 2305; 4659; 3717; 208; 348235; 55746; 23636; 896; 653784; 27338; 23165; 128866; 7156; 1027; 8480; 55706; 22919; 5520; 8881; 4…	622	621
Cellular responses to stress	1.82205e-15	4.23627e-13	Reactome	R-HSA-2262752	ENSG00000102054; ENSG00000233927; ENSG00000175063; ENSG00000124635; ENSG00000108298; ENSG00000231500; ENSG00000142676; ENSG00000185122; ENSG00000166441; ENSG00000102900; ENSG00000134001; ENSG00000113732; ENSG00000188846; ENSG00000134419; ENSG00000128272; ENSG00000158373; ENSG00000055130; ENSG00000177565; ENSG00000168298; ENSG00000136810; ENSG00000111775; ENSG00000101849; ENSG00000154582; ENSG0000…	9575; 7175; 3007; 8345; 9972; 6189; 64223; 6155; 3017; 4928; 4193; 4780; 3281; 573; 57122; 6229; 6604; 4862; 6133; 6144; 7322; 3014; 440275; 79902; 3312; 5602; 153129; 3576; 528; 8360; 112399; 57690; 23521; 6201; 100101267; 1349; 6167; 5034; 55746; 23636; 9261; 1350; 472; 27338; 6123; 23165; 1027; 8480; 6156; 1912; 318; 8881; 6208; 7975; 8349; 6191; 6142; 4688; 29855; 26523; 90423; 2882; 1871; 55…	554	551
Cellular responses to external stimuli	2.15386e-15	4.62252e-13	Reactome	R-HSA-8953897	ENSG00000102054; ENSG00000233927; ENSG00000175063; ENSG00000124635; ENSG00000108298; ENSG00000231500; ENSG00000142676; ENSG00000185122; ENSG00000166441; ENSG00000102900; ENSG00000134001; ENSG00000113732; ENSG00000188846; ENSG00000198417; ENSG00000134419; ENSG00000128272; ENSG00000158373; ENSG00000055130; ENSG00000177565; ENSG00000168298; ENSG00000136810; ENSG00000111775; ENSG00000101849; ENSG0000…	9575; 7175; 3007; 3397; 8345; 9972; 6189; 64223; 6155; 3017; 4928; 4193; 4780; 3281; 573; 57122; 6229; 6604; 4862; 6133; 6144; 7322; 3014; 440275; 79902; 3312; 5602; 153129; 3576; 528; 4688; 8360; 112399; 57690; 23521; 6201; 100101267; 6167; 4494; 5034; 55746; 23636; 9261; 1350; 472; 27338; 6123; 23165; 1027; 8480; 6156; 1912; 318; 8881; 6208; 7975; 8349; 6191; 6142; 84560; 29855; 26523; 90423; 2…	569	566
Post-translational protein modification	2.78386e-15	5.54783e-13	Reactome	R-HSA-597592	ENSG00000124209; ENSG00000102054; ENSG00000164934; ENSG00000141378; ENSG00000179218; ENSG00000123892; ENSG00000185499; ENSG00000103051; ENSG00000100522; ENSG00000175792; ENSG00000124635; ENSG00000185651; ENSG00000162066; ENSG00000091136; ENSG00000162063; ENSG00000101442; ENSG00000108055; ENSG00000126351; ENSG00000158290; ENSG00000113739; ENSG00000102900; ENSG00000005812; ENSG00000109501; ENSG0000…	23011; 170689; 56667; 8237; 4240; 4193; 283899; 122553; 10890; 54344; 10113; 3913; 7322; 966; 29761; 6502; 27095; 54742; 23287; 64841; 432; 29929; 1435; 140838; 221656; 4287; 54620; 55350; 23165; 26190; 29926; 7844; 9616; 118424; 6885; 8074; 140459; 51005; 64122; 8614; 254263; 9609; 59348; 51299; 8313; 196483; 462; 57104; 351; 5371; 29844; 79139; 25879; 6811; 57799; 4924; 80349; 7874; 10959; 2355…	1425	1424
Translation	1.46831e-14	2.73106e-12	Reactome	R-HSA-72766	ENSG00000166562; ENSG00000227097; ENSG00000197958; ENSG00000103342; ENSG00000112031; ENSG00000182899; ENSG00000233927; ENSG00000170445; ENSG00000123297; ENSG00000179271; ENSG00000106305; ENSG00000156239; ENSG00000185414; ENSG00000108298; ENSG00000175390; ENSG00000142676; ENSG00000266472; ENSG00000116120; ENSG00000140319; ENSG00000166986; ENSG00000118363; ENSG00000181610; ENSG00000117593; ENSG0000…	6189; 4736; 6124; 2107; 6137; 6227; 55157; 90480; 1983; 6161; 6748; 55176; 64975; 54516; 51258; 9789; 6176; 51386; 79731; 55052; 6728; 65005; 6206; 9669; 26986; 6203; 6155; 6230; 6301; 2935; 64969; 51067; 51520; 9255; 1650; 80222; 6229; 10667; 6134; 6205; 60488; 3735; 7458; 64963; 6158; 5917; 29104; 6171; 327; 8665; 122704; 8892; 9801; 6210; 23395; 6133; 6144; 1615; 6157; 6232; 29927; 51065; 5414…	307	305
Generic Transcription Pathway	2.17996e-14	3.8013e-12	Reactome	R-HSA-212436	ENSG00000102054; ENSG00000064313; ENSG00000112033; ENSG00000134480; ENSG00000122728; ENSG00000164938; ENSG00000163882; ENSG00000138794; ENSG00000138795; ENSG00000124635; ENSG00000088179; ENSG00000083168; ENSG00000018869; ENSG00000101335; ENSG00000234444; ENSG00000049759; ENSG00000196646; ENSG00000131115; ENSG00000198416; ENSG00000137955; ENSG00000141510; ENSG00000186448; ENSG00000113328; ENSG0000…	1876; 121504; 57336; 7633; 1107; 5925; 84671; 7626; 148203; 7549; 4854; 5876; 57678; 1647; 5467; 284370; 83737; 100131827; 374928; 64223; 7581; 1457; 4092; 51586; 3017; 60436; 9891; 238; 54925; 8289; 8344; 5371; 7760; 4292; 55571; 10127; 7728; 80818; 6794; 5515; 10155; 83746; 55657; 5571; 7694; 6880; 55900; 6604; 388569; 10419; 400720; 57693; 9794; 4233; 128312; 3014; 27153; 7768; 147687; 25920; …	1178	1174
Cell Cycle, Mitotic	2.74812e-14	4.51014e-12	Reactome	R-HSA-69278	ENSG00000134480; ENSG00000175063; ENSG00000124635; ENSG00000108424; ENSG00000108055; ENSG00000254087; ENSG00000102900; ENSG00000102901; ENSG00000137812; ENSG00000131747; ENSG00000130724; ENSG00000167110; ENSG00000158373; ENSG00000154839; ENSG00000055130; ENSG00000171320; ENSG00000138092; ENSG00000100387; ENSG00000072062; ENSG00000170142; ENSG00000213923; ENSG00000188486; ENSG00000176386; ENSG0000…	57551; 5925; 5578; 55388; 84790; 9972; 9662; 1457; 3017; 4928; 5519; 2010; 6241; 27175; 57122; 25978; 57804; 25936; 728642; 1454; 2491; 3014; 64900; 79902; 23383; 9493; 4000; 10735; 6714; 6502; 9133; 9735; 23332; 8360; 55055; 100101267; 79441; 2305; 4659; 3717; 208; 348235; 10393; 55746; 23636; 896; 653784; 27338; 23165; 128866; 5108; 1027; 8480; 55706; 22919; 5520; 8881; 4751; 5116; 79019; 84296…	524	523
Transcriptional Regulation by TP53	6.78845e-14	1.04933e-11	Reactome	R-HSA-3700989	ENSG00000102054; ENSG00000116586; ENSG00000064313; ENSG00000134480; ENSG00000120471; ENSG00000105568; ENSG00000122728; ENSG00000164938; ENSG00000163882; ENSG00000138794; ENSG00000181222; ENSG00000145386; ENSG00000083168; ENSG00000145736; ENSG00000065883; ENSG00000197780; ENSG00000078687; ENSG00000150991; ENSG00000166913; ENSG00000088325; ENSG00000134248; ENSG00000108984; ENSG00000148835; ENSG0000…	1107; 5876; 1647; 64223; 1457; 9891; 238; 5519; 4193; 5371; 4292; 55571; 6794; 5571; 6880; 10419; 2821; 51230; 5439; 7862; 153129; 665; 9099; 83860; 57103; 57690; 8178; 580; 51499; 5565; 55240; 50484; 208; 1108; 91875; 1350; 472; 5892; 7156; 1027; 5562; 8795; 6879; 7832; 10397; 6873; 1459; 834; 8148; 545; 54971; 6882; 7994; 84289; 10000; 7316; 11200; 891; 51224; 10919; 5433; 27113; 7533; 57060; 8…	361	361
Response of EIF2AK4 (GCN2) to amino acid deficiency	7.14598e-14	1.04933e-11	Reactome	R-HSA-9633012	ENSG00000233927; ENSG00000197958; ENSG00000182899; ENSG00000136942; ENSG00000128829; ENSG00000108298; ENSG00000231500; ENSG00000142676; ENSG00000166441; ENSG00000134001; ENSG00000188846; ENSG00000134419; ENSG00000128272; ENSG00000147604; ENSG00000137154; ENSG00000108107; ENSG00000105372; ENSG00000145425; ENSG00000167526; ENSG00000122406; ENSG00000083845; ENSG00000197756; ENSG00000235174; ENSG0000…	4736; 57761; 6124; 6203; 6137; 6227; 6161; 6176; 6189; 6206; 1386; 51121; 6155; 6230; 6134; 6205; 6158; 6229; 6171; 1051; 6210; 6133; 6144; 6223; 6157; 6232; 51065; 440275; 1054; 6202; 6209; 1965; 6136; 6160; 23521; 6188; 1649; 6201; 55364; 285785; 1968; 6143; 6167; 10985; 116832; 646195; 9349; 6129; 6228; 6170; 11224; 6181; 25873; 6123; 6132; 6147; 6222; 2197; 6156; 6235; 6169; 6208; 7311; 38852…	111	109
SRP-dependent cotranslational protein targeting to membrane	1.84331e-13	2.57142e-11	Reactome	R-HSA-1799339	ENSG00000166562; ENSG00000233927; ENSG00000197958; ENSG00000182899; ENSG00000136942; ENSG00000108298; ENSG00000231500; ENSG00000142676; ENSG00000140319; ENSG00000118363; ENSG00000163902; ENSG00000166441; ENSG00000188846; ENSG00000137818; ENSG00000058262; ENSG00000147604; ENSG00000137154; ENSG00000108107; ENSG00000105372; ENSG00000145425; ENSG00000132432; ENSG00000106803; ENSG00000122406; ENSG0000…	4736; 6745; 6124; 6203; 6137; 6227; 6161; 6748; 55176; 9789; 6176; 6189; 6206; 51121; 6155; 6230; 1650; 6134; 6205; 6728; 6158; 6229; 6171; 6217; 6210; 6133; 6144; 6223; 6157; 6232; 29927; 51065; 6185; 6746; 6202; 6209; 6136; 6160; 23521; 6188; 6222; 6201; 285785; 6143; 6167; 116832; 58477; 646195; 9349; 6747; 6731; 6228; 6170; 11224; 6181; 25873; 6123; 6132; 6147; 6734; 2197; 6156; 6235; 6169; 6…	123	121
Nonsense Mediated Decay (NMD) enhanced by the Exon Junction Complex (EJC)	6.20869e-13	7.87375e-11	Reactome	R-HSA-975957	ENSG00000105771; ENSG00000233927; ENSG00000197958; ENSG00000103342; ENSG00000182899; ENSG00000136942; ENSG00000108298; ENSG00000231500; ENSG00000142676; ENSG00000166441; ENSG00000188846; ENSG00000137818; ENSG00000167447; ENSG00000147604; ENSG00000137154; ENSG00000108107; ENSG00000105372; ENSG00000145425; ENSG00000122406; ENSG00000162385; ENSG00000083845; ENSG00000111196; ENSG00000197756; ENSG0000…	4736; 6124; 2107; 6137; 6227; 6161; 10921; 6176; 6189; 6206; 26986; 6203; 6155; 65110; 2935; 6134; 6205; 6158; 6229; 6171; 6210; 6133; 6144; 6223; 6157; 6232; 51065; 22916; 6202; 6209; 6136; 6160; 23521; 6188; 4686; 6201; 285785; 6143; 23708; 1981; 6167; 116832; 646195; 9349; 6129; 6228; 6170; 55110; 55181; 11224; 6181; 25873; 6123; 6132; 6147; 6222; 2197; 6156; 6235; 6169; 26019; 6208; 7311; 388…	117	115
Nonsense-Mediated Decay (NMD)	6.20869e-13	7.87375e-11	Reactome	R-HSA-927802	ENSG00000105771; ENSG00000233927; ENSG00000197958; ENSG00000103342; ENSG00000182899; ENSG00000136942; ENSG00000108298; ENSG00000231500; ENSG00000142676; ENSG00000166441; ENSG00000188846; ENSG00000137818; ENSG00000167447; ENSG00000147604; ENSG00000137154; ENSG00000108107; ENSG00000105372; ENSG00000145425; ENSG00000122406; ENSG00000162385; ENSG00000083845; ENSG00000111196; ENSG00000197756; ENSG0000…	4736; 6124; 2107; 6137; 6227; 6161; 10921; 6176; 6189; 6206; 26986; 6203; 6155; 65110; 2935; 6134; 6205; 6158; 6229; 6171; 6210; 6133; 6144; 6223; 6157; 6232; 51065; 22916; 6202; 6209; 6136; 6160; 23521; 6188; 4686; 6201; 285785; 6143; 23708; 1981; 6167; 116832; 646195; 9349; 6129; 6228; 6170; 55110; 55181; 11224; 6181; 25873; 6123; 6132; 6147; 6222; 2197; 6156; 6235; 6169; 26019; 6208; 7311; 388…	117	115
Cellular response to starvation	1.26897e-12	1.53931e-10	Reactome	R-HSA-9711097	ENSG00000116586; ENSG00000233927; ENSG00000197958; ENSG00000182899; ENSG00000136942; ENSG00000128829; ENSG00000108298; ENSG00000231500; ENSG00000142676; ENSG00000166441; ENSG00000089157; ENSG00000134001; ENSG00000134248; ENSG00000113732; ENSG00000188846; ENSG00000141564; ENSG00000134419; ENSG00000149357; ENSG00000128272; ENSG00000147604; ENSG00000143882; ENSG00000162772; ENSG00000136888; ENSG0000…	4736; 57761; 6124; 6203; 6137; 6227; 529; 9550; 6176; 6189; 6206; 64223; 1386; 51121; 523; 6230; 8649; 6158; 28956; 6134; 6205; 10312; 526; 6229; 1051; 1649; 6210; 6133; 6144; 6223; 6232; 51065; 440275; 1054; 6159; 6202; 6209; 1965; 6136; 528; 9296; 6166; 23521; 6188; 6201; 55364; 285785; 1968; 6143; 6167; 10985; 6171; 116832; 646195; 9349; 6129; 6228; 10542; 6170; 11224; 6181; 25873; 6123; 6165;…	145	143
Nonsense Mediated Decay (NMD) independent of the Exon Junction Complex (EJC)	1.33655e-12	1.55374e-10	Reactome	R-HSA-975956	ENSG00000233927; ENSG00000197958; ENSG00000103342; ENSG00000182899; ENSG00000136942; ENSG00000108298; ENSG00000231500; ENSG00000142676; ENSG00000166441; ENSG00000188846; ENSG00000134419; ENSG00000147604; ENSG00000137154; ENSG00000108107; ENSG00000105372; ENSG00000145425; ENSG00000122406; ENSG00000083845; ENSG00000197756; ENSG00000235174; ENSG00000165502; ENSG00000221983; ENSG00000177954; ENSG0000…	4736; 6124; 2107; 6137; 6227; 6161; 6176; 6189; 6206; 26986; 6203; 6155; 6230; 2935; 6134; 6205; 6158; 6229; 6171; 6210; 6133; 6144; 6223; 6157; 6232; 51065; 22916; 6202; 6209; 6136; 6160; 23521; 6188; 4686; 6201; 6143; 23708; 1981; 6167; 116832; 646195; 9349; 6129; 6228; 6170; 3921; 11224; 6181; 25873; 6123; 6132; 6147; 6222; 2197; 6156; 6235; 6169; 6208; 7311; 388524; 51121; 9045; 6191; 6125; 6…	105	103
Eukaryotic Translation Termination	3.50597e-12	3.76217e-10	Reactome	R-HSA-72764	ENSG00000233927; ENSG00000197958; ENSG00000103342; ENSG00000182899; ENSG00000136942; ENSG00000108298; ENSG00000231500; ENSG00000142676; ENSG00000166441; ENSG00000188846; ENSG00000156239; ENSG00000147604; ENSG00000137154; ENSG00000108107; ENSG00000105372; ENSG00000145425; ENSG00000122406; ENSG00000173113; ENSG00000083845; ENSG00000197756; ENSG00000235174; ENSG00000165502; ENSG00000221983; ENSG0000…	4736; 6124; 2107; 6137; 6227; 6161; 6176; 6189; 6206; 6203; 6155; 6230; 2935; 6134; 6205; 6158; 6229; 6171; 327; 6210; 6133; 6144; 6223; 6157; 6232; 51065; 6202; 6209; 6136; 6160; 23521; 6188; 6201; 29104; 6143; 23708; 6167; 116832; 646195; 9349; 6129; 6228; 6170; 3921; 11224; 6181; 25873; 6123; 6132; 6147; 6222; 2197; 6156; 6235; 6169; 6208; 7311; 388524; 51121; 51504; 9045; 6191; 6125; 6142; 62…	103	101
Peptide chain elongation	1.47181e-11	1.52087e-09	Reactome	R-HSA-156902	ENSG00000174444; ENSG00000197958; ENSG00000165502; ENSG00000182899; ENSG00000063177; ENSG00000110700; ENSG00000138326; ENSG00000116251; ENSG00000197756; ENSG00000071082; ENSG00000220842; ENSG00000140986; ENSG00000168028; ENSG00000136942; ENSG00000177600; ENSG00000198918; ENSG00000221983; ENSG00000108298; ENSG00000231500; ENSG00000144713; ENSG00000137154; ENSG00000143947; ENSG00000115268; ENSG0000…	4736; 6124; 6203; 6137; 6227; 6161; 6176; 6189; 6206; 6233; 6155; 6230; 6134; 6205; 6158; 6229; 6171; 1938; 6210; 6133; 6144; 6223; 6157; 6232; 51065; 6202; 6209; 6136; 6160; 23521; 6188; 6201; 6143; 6167; 116832; 646195; 9349; 6129; 6228; 6170; 11224; 6181; 25873; 6123; 6132; 6147; 6222; 2197; 6156; 6235; 6169; 6208; 7311; 388524; 51121; 9045; 6191; 6125; 6142; 6224; 6166; 6194; 6128; 6207; 6218…	100	98
Cap-dependent Translation Initiation	3.37606e-11	3.13974e-09	Reactome	R-HSA-72737	ENSG00000233927; ENSG00000197958; ENSG00000182899; ENSG00000136942; ENSG00000221983; ENSG00000108298; ENSG00000175390; ENSG00000142676; ENSG00000166441; ENSG00000134001; ENSG00000188846; ENSG00000137818; ENSG00000100129; ENSG00000147604; ENSG00000137154; ENSG00000108107; ENSG00000105372; ENSG00000145425; ENSG00000122406; ENSG00000178982; ENSG00000147677; ENSG00000084623; ENSG00000083845; ENSG0000…	4736; 6124; 6203; 6137; 6227; 1983; 6161; 6176; 8890; 6189; 6206; 26986; 51121; 6155; 6230; 6134; 6205; 7458; 6158; 6229; 6171; 8665; 8892; 6210; 6133; 6144; 6223; 6157; 6232; 51065; 10480; 8668; 6202; 6209; 1965; 6136; 9669; 6160; 8662; 23521; 6188; 6201; 285785; 1968; 6143; 1981; 6167; 8661; 116832; 51386; 27335; 646195; 9349; 6129; 6228; 6170; 11224; 6181; 25873; 6123; 6132; 6147; 6222; 2197; …	131	129
Eukaryotic Translation Initiation	3.37606e-11	3.13974e-09	Reactome	R-HSA-72613	ENSG00000233927; ENSG00000197958; ENSG00000182899; ENSG00000136942; ENSG00000221983; ENSG00000108298; ENSG00000175390; ENSG00000142676; ENSG00000166441; ENSG00000134001; ENSG00000188846; ENSG00000137818; ENSG00000100129; ENSG00000147604; ENSG00000137154; ENSG00000108107; ENSG00000105372; ENSG00000145425; ENSG00000122406; ENSG00000178982; ENSG00000147677; ENSG00000084623; ENSG00000083845; ENSG0000…	4736; 6124; 6203; 6137; 6227; 1983; 6161; 6176; 8890; 6189; 6206; 26986; 51121; 6155; 6230; 6134; 6205; 7458; 6158; 6229; 6171; 8665; 8892; 6210; 6133; 6144; 6223; 6157; 6232; 51065; 10480; 8668; 6202; 6209; 1965; 6136; 9669; 6160; 8662; 23521; 6188; 6201; 285785; 1968; 6143; 1981; 6167; 8661; 116832; 51386; 27335; 646195; 9349; 6129; 6228; 6170; 11224; 6181; 25873; 6123; 6132; 6147; 6222; 2197; …	131	129
mRNA Splicing - Major Pathway	4.07641e-11	3.66877e-09	Reactome	R-HSA-72163	ENSG00000106245; ENSG00000163714; ENSG00000163882; ENSG00000167978; ENSG00000100836; ENSG00000111196; ENSG00000181222; ENSG00000110107; ENSG00000085872; ENSG00000089280; ENSG00000183431; ENSG00000150316; ENSG00000060339; ENSG00000104897; ENSG00000198231; ENSG00000165494; ENSG00000003756; ENSG00000047315; ENSG00000168883; ENSG00000169976; ENSG00000116754; ENSG00000116752; ENSG00000136709; ENSG0000…	6627; 10286; 57461; 57703; 55339; 56949; 7536; 1994; 51729; 23350; 10921; 11157; 3183; 5094; 10285; 3192; 10450; 83443; 4670; 10181; 10236; 4904; 4116; 5440; 51690; 5093; 9343; 6428; 11325; 9879; 6434; 56259; 51503; 51585; 5432; 2521; 3185; 27339; 25949; 9295; 9092; 3312; 5439; 51692; 988; 10713; 5430; 3188; 8175; 51340; 23398; 55749; 84950; 10421; 8896; 6625; 9785; 84991; 23020; 22827; 10914; 31…	177	177
Selenocysteine synthesis	8.60909e-11	7.50605e-09	Reactome	R-HSA-2408557	ENSG00000174444; ENSG00000197958; ENSG00000165502; ENSG00000182899; ENSG00000063177; ENSG00000110700; ENSG00000138326; ENSG00000116251; ENSG00000197756; ENSG00000071082; ENSG00000220842; ENSG00000140986; ENSG00000109618; ENSG00000136942; ENSG00000177600; ENSG00000198918; ENSG00000221983; ENSG00000108298; ENSG00000231500; ENSG00000144713; ENSG00000137154; ENSG00000143947; ENSG00000115268; ENSG0000…	4736; 6124; 6203; 6137; 6227; 6161; 6176; 6189; 6206; 6233; 6155; 6230; 6301; 6134; 6205; 6158; 6229; 6171; 6210; 6133; 6144; 6223; 6157; 6232; 51065; 6202; 6209; 6136; 6160; 23521; 6188; 6201; 6143; 6167; 116832; 646195; 9349; 6129; 6228; 6170; 11224; 6181; 25873; 6123; 6132; 6147; 6222; 2197; 6156; 6235; 6169; 22928; 6208; 7311; 388524; 51121; 9045; 6191; 6125; 6142; 6224; 6166; 6194; 6128; 620…	103	101
Selenoamino acid metabolism	1.19942e-10	1.01405e-08	Reactome	R-HSA-2408522	ENSG00000233927; ENSG00000197958; ENSG00000166986; ENSG00000182899; ENSG00000136942; ENSG00000108298; ENSG00000231500; ENSG00000142676; ENSG00000101444; ENSG00000166441; ENSG00000164022; ENSG00000188846; ENSG00000134419; ENSG00000147604; ENSG00000137154; ENSG00000065427; ENSG00000106305; ENSG00000108107; ENSG00000105372; ENSG00000109618; ENSG00000113643; ENSG00000145425; ENSG00000122406; ENSG0000…	7296; 6124; 6203; 6137; 6227; 6161; 4736; 6176; 6189; 6206; 6155; 6230; 6301; 51520; 9255; 6134; 6205; 3735; 6158; 6229; 6171; 6210; 6133; 6144; 6223; 6157; 6232; 51065; 1491; 6202; 6209; 6136; 6160; 23521; 6188; 6201; 285785; 9061; 6143; 6167; 646195; 9349; 6129; 6228; 5859; 4141; 2058; 6170; 11224; 6181; 191; 25873; 6123; 7965; 1615; 6132; 6147; 6222; 2197; 6156; 6235; 2936; 6169; 22928; 6208; …	128	126
mRNA Splicing	1.54361e-10	1.26667e-08	Reactome	R-HSA-72172	ENSG00000106245; ENSG00000163714; ENSG00000163882; ENSG00000167978; ENSG00000100836; ENSG00000111196; ENSG00000181222; ENSG00000110107; ENSG00000085872; ENSG00000089280; ENSG00000183431; ENSG00000150316; ENSG00000060339; ENSG00000104897; ENSG00000198231; ENSG00000165494; ENSG00000003756; ENSG00000047315; ENSG00000168883; ENSG00000169976; ENSG00000116754; ENSG00000116752; ENSG00000136709; ENSG0000…	6627; 10286; 57461; 57703; 55339; 56949; 7536; 1994; 51729; 23350; 10921; 11157; 3183; 5094; 10285; 3192; 10450; 83443; 4670; 10181; 10236; 4904; 4116; 5440; 51690; 5093; 9343; 6428; 11325; 9879; 6434; 55599; 56259; 51503; 51585; 5432; 2521; 3185; 27339; 25949; 9295; 9092; 3312; 5439; 51692; 988; 10713; 5430; 3188; 8175; 51340; 23398; 55749; 84950; 10421; 8896; 10898; 6625; 9785; 84991; 23020; 22…	185	185
Processing of Capped Intron-Containing Pre-mRNA	1.63405e-10	1.28394e-08	Reactome	R-HSA-72203	ENSG00000106245; ENSG00000160679; ENSG00000163714; ENSG00000163882; ENSG00000167978; ENSG00000100836; ENSG00000111196; ENSG00000181222; ENSG00000110107; ENSG00000168002; ENSG00000085872; ENSG00000089280; ENSG00000183431; ENSG00000102900; ENSG00000196313; ENSG00000150316; ENSG00000060339; ENSG00000094914; ENSG00000104897; ENSG00000198231; ENSG00000165494; ENSG00000003756; ENSG00000047315; ENSG0000…	6627; 10286; 57461; 22938; 57703; 55339; 56949; 7536; 1994; 51729; 5430; 23511; 10921; 9972; 2963; 5437; 5094; 10285; 3192; 10450; 83443; 4670; 55749; 6434; 10236; 4904; 4116; 5440; 51690; 7919; 5093; 9343; 6428; 11325; 9879; 57122; 55599; 56259; 51503; 51585; 5432; 2521; 25804; 9631; 3185; 27339; 25949; 5439; 57187; 9295; 23636; 9092; 79902; 10992; 4927; 51692; 988; 10713; 23350; 3188; 8175; 513…	241	241
M Phase	1.65669e-10	1.28394e-08	Reactome	R-HSA-68886	ENSG00000197061; ENSG00000105568; ENSG00000082898; ENSG00000175063; ENSG00000197903; ENSG00000124635; ENSG00000117697; ENSG00000117650; ENSG00000182149; ENSG00000005249; ENSG00000136861; ENSG00000197837; ENSG00000108055; ENSG00000150991; ENSG00000157456; ENSG00000104388; ENSG00000083642; ENSG00000179051; ENSG00000273542; ENSG00000196890; ENSG00000040275; ENSG00000137812; ENSG00000123416; ENSG0000…	57551; 5925; 5578; 84790; 9972; 9662; 1457; 3017; 4928; 5519; 2010; 27175; 57122; 25978; 25936; 1454; 2491; 3014; 64900; 79902; 23383; 9493; 4000; 10735; 9133; 9735; 23332; 8360; 55055; 100101267; 79441; 348235; 55746; 23636; 653784; 27338; 23165; 128866; 5108; 8480; 55706; 22919; 5520; 8881; 4751; 5116; 79019; 23310; 79643; 1459; 84131; 81876; 29082; 11190; 79959; 8365; 54908; 8345; 7316; 9818; …	383	382
RHOA GTPase cycle	2.1319e-10	1.60757e-08	Reactome	R-HSA-8980692	ENSG00000047365; ENSG00000160007; ENSG00000131504; ENSG00000130052; ENSG00000116584; ENSG00000071205; ENSG00000198826; ENSG00000124143; ENSG00000132589; ENSG00000138640; ENSG00000133121; ENSG00000126822; ENSG00000145675; ENSG00000173848; ENSG00000161800; ENSG00000186517; ENSG00000173218; ENSG00000105974; ENSG00000031081; ENSG00000125037; ENSG00000139734; ENSG00000067900; ENSG00000136478; ENSG0000…	70; 81624; 9138; 7037; 392; 6242; 55701; 9754; 1729; 23526; 3728; 23197; 4983; 91010; 9748; 50650; 23256; 708; 11113; 50649; 64283; 2909; 4162; 6793; 26030; 143872; 50619; 57584; 23370; 4649; 9828; 10144; 84033; 1894; 2040; 257106; 57636; 9826; 29; 2319; 3930; 9475; 55852; 114822; 85415; 10160; 7112; 55831; 84317; 9824; 5295; 64411; 9912; 857; 51291; 23779; 343578; 57522; 116985; 3998; 25791; 509…	149	149
Mitotic Anaphase	2.55991e-10	1.87951e-08	Reactome	R-HSA-68882	ENSG00000105568; ENSG00000082898; ENSG00000175063; ENSG00000117697; ENSG00000174442; ENSG00000108424; ENSG00000166851; ENSG00000157020; ENSG00000157456; ENSG00000102900; ENSG00000102901; ENSG00000196313; ENSG00000040275; ENSG00000137812; ENSG00000089685; ENSG00000183785; ENSG00000130724; ENSG00000083937; ENSG00000154839; ENSG00000146670; ENSG00000108106; ENSG00000182628; ENSG00000175216; ENSG0000…	23636; 57551; 4001; 9798; 10381; 55143; 64946; 23047; 140735; 84790; 23511; 200014; 5525; 8815; 29882; 220134; 10393; 9212; 81565; 25909; 4928; 5519; 2010; 5528; 1063; 7443; 57122; 7514; 25978; 11130; 147841; 6683; 7846; 221496; 92421; 25936; 9631; 79643; 84617; 3796; 2491; 6232; 79902; 27243; 5885; 5903; 4000; 10735; 9793; 9133; 9735; 23122; 23332; 9232; 51807; 51434; 5515; 51529; 55055; 3930; 8…	195	195
Formation of a pool of free 40S subunits	3.30791e-10	2.36643e-08	Reactome	R-HSA-72689	ENSG00000233927; ENSG00000197958; ENSG00000182899; ENSG00000136942; ENSG00000108298; ENSG00000175390; ENSG00000142676; ENSG00000166441; ENSG00000188846; ENSG00000134419; ENSG00000100129; ENSG00000147604; ENSG00000137154; ENSG00000108107; ENSG00000105372; ENSG00000145425; ENSG00000231500; ENSG00000122406; ENSG00000178982; ENSG00000147677; ENSG00000084623; ENSG00000083845; ENSG00000197756; ENSG0000…	4736; 6124; 6203; 6137; 6227; 6161; 6176; 51386; 6189; 6206; 51121; 6155; 6230; 6134; 6205; 6158; 6229; 6171; 8665; 6210; 6133; 6144; 6223; 6157; 6232; 51065; 10480; 8668; 6233; 6202; 6209; 6136; 6160; 8662; 23521; 6188; 6201; 6143; 6167; 8661; 116832; 27335; 646195; 9349; 6129; 6228; 6170; 11224; 6181; 25873; 6123; 6132; 6147; 6222; 2197; 6156; 6235; 3646; 6169; 6208; 7311; 388524; 9045; 6191; 6…	113	111
Mitotic Metaphase and Anaphase	4.83287e-10	3.28871e-08	Reactome	R-HSA-2555396	ENSG00000105568; ENSG00000082898; ENSG00000175063; ENSG00000117697; ENSG00000174442; ENSG00000108424; ENSG00000166851; ENSG00000157020; ENSG00000157456; ENSG00000102900; ENSG00000102901; ENSG00000196313; ENSG00000040275; ENSG00000137812; ENSG00000089685; ENSG00000183785; ENSG00000130724; ENSG00000083937; ENSG00000154839; ENSG00000146670; ENSG00000108106; ENSG00000182628; ENSG00000175216; ENSG0000…	23636; 57551; 4001; 9798; 10381; 55143; 64946; 23047; 140735; 84790; 23511; 200014; 5525; 8815; 29882; 220134; 10393; 9212; 81565; 25909; 4928; 5519; 2010; 5528; 1063; 7443; 57122; 7514; 25978; 11130; 147841; 6683; 7846; 221496; 92421; 25936; 9631; 79643; 84617; 3796; 2491; 6232; 79902; 27243; 5885; 5903; 4000; 10735; 9793; 9133; 9735; 23122; 23332; 9232; 51807; 51434; 5515; 51529; 55055; 3930; 8…	196	196
GTP hydrolysis and joining of the 60S ribosomal subunit	6.33566e-10	4.20869e-08	Reactome	R-HSA-72706	ENSG00000233927; ENSG00000197958; ENSG00000182899; ENSG00000136942; ENSG00000108298; ENSG00000175390; ENSG00000142676; ENSG00000166441; ENSG00000134001; ENSG00000188846; ENSG00000134419; ENSG00000100129; ENSG00000147604; ENSG00000137154; ENSG00000108107; ENSG00000105372; ENSG00000145425; ENSG00000231500; ENSG00000122406; ENSG00000178982; ENSG00000147677; ENSG00000084623; ENSG00000083845; ENSG0000…	4736; 6124; 6203; 6137; 6227; 1983; 6161; 6176; 51386; 6189; 6206; 6233; 6155; 6230; 6134; 6205; 7458; 6158; 6229; 6171; 8665; 6210; 6133; 6144; 6223; 6157; 6232; 51065; 10480; 8668; 6202; 6209; 1965; 6136; 9669; 6160; 8662; 23521; 6188; 6201; 1968; 6143; 1981; 6167; 8661; 116832; 27335; 646195; 9349; 6129; 6228; 6170; 11224; 6181; 25873; 6123; 6132; 6147; 6222; 2197; 6156; 6235; 3646; 6169; 6208…	124	122
Eukaryotic Translation Elongation	6.62122e-10	4.29609e-08	Reactome	R-HSA-156842	ENSG00000174444; ENSG00000197958; ENSG00000165502; ENSG00000143947; ENSG00000182899; ENSG00000063177; ENSG00000110700; ENSG00000138326; ENSG00000116251; ENSG00000197756; ENSG00000071082; ENSG00000233927; ENSG00000220842; ENSG00000140986; ENSG00000168028; ENSG00000136942; ENSG00000177600; ENSG00000198918; ENSG00000221983; ENSG00000108298; ENSG00000231500; ENSG00000144713; ENSG00000137154; ENSG0000…	4736; 6124; 6203; 6137; 6227; 6161; 6176; 6189; 6206; 51121; 6155; 6230; 6134; 6205; 6158; 6229; 6171; 1938; 6210; 6133; 6144; 6223; 6157; 6232; 51065; 6202; 6209; 6136; 6160; 23521; 6188; 6201; 285785; 6143; 6167; 116832; 646195; 9349; 6129; 6228; 6170; 11224; 6181; 25873; 6123; 6132; 6147; 6222; 2197; 6156; 6235; 6169; 1936; 6208; 7311; 388524; 9045; 6191; 6125; 6142; 6224; 6166; 6194; 6128; 62…	105	103
Intra-Golgi and retrograde Golgi-to-ER traffic	8.19607e-10	5.19706e-08	Reactome	R-HSA-6811442	ENSG00000197892; ENSG00000095139; ENSG00000184432; ENSG00000151532; ENSG00000103051; ENSG00000144674; ENSG00000148429; ENSG00000113734; ENSG00000126214; ENSG00000132254; ENSG00000104671; ENSG00000143761; ENSG00000104892; ENSG00000139977; ENSG00000003056; ENSG00000105669; ENSG00000162849; ENSG00000084731; ENSG00000138107; ENSG00000077380; ENSG00000105402; ENSG00000163808; ENSG00000108587; ENSG0000…	8675; 10959; 8774; 23303; 10244; 140735; 83548; 381; 22920; 146909; 23299; 26958; 10945; 63908; 56894; 22818; 83452; 375; 5870; 55605; 11014; 51272; 9367; 1314; 378; 54732; 22930; 3831; 55850; 23095; 3796; 7110; 122830; 377; 2590; 2800; 25782; 8674; 10905; 22820; 23647; 2589; 147700; 10226; 113220; 9950; 6293; 81930; 55083; 22836; 250; 10139; 1062; 9267; 9342; 9276; 662; 9609; 51560; 10112; 8655;…	186	186
L13a-mediated translational silencing of Ceruloplasmin expression	9.55863e-10	5.92635e-08	Reactome	R-HSA-156827	ENSG00000233927; ENSG00000197958; ENSG00000182899; ENSG00000136942; ENSG00000108298; ENSG00000175390; ENSG00000142676; ENSG00000166441; ENSG00000134001; ENSG00000188846; ENSG00000134419; ENSG00000100129; ENSG00000147604; ENSG00000137154; ENSG00000108107; ENSG00000105372; ENSG00000145425; ENSG00000231500; ENSG00000122406; ENSG00000178982; ENSG00000147677; ENSG00000084623; ENSG00000083845; ENSG0000…	4736; 6124; 6203; 6137; 6227; 6161; 6176; 51386; 6189; 6206; 26986; 6233; 6155; 6230; 6134; 6205; 7458; 6158; 6229; 6171; 8665; 6210; 6133; 6144; 6223; 6157; 6232; 51065; 10480; 8668; 6202; 6209; 1965; 6136; 6160; 8662; 23521; 6188; 6201; 1968; 6143; 1981; 6167; 8661; 116832; 27335; 646195; 9349; 6129; 6228; 6170; 11224; 6181; 25873; 6123; 6132; 6147; 6222; 2197; 6156; 6235; 3646; 6169; 6208; 731…	123	121
Signaling by Receptor Tyrosine Kinases	1.07551e-09	6.52322e-08	Reactome	R-HSA-9006934	ENSG00000080815; ENSG00000115738; ENSG00000197959; ENSG00000185386; ENSG00000173757; ENSG00000124181; ENSG00000131504; ENSG00000105568; ENSG00000134853; ENSG00000163882; ENSG00000145675; ENSG00000160867; ENSG00000206384; ENSG00000181222; ENSG00000177885; ENSG00000221983; ENSG00000176945; ENSG00000100311; ENSG00000150995; ENSG00000168036; ENSG00000106976; ENSG00000145431; ENSG00000150991; ENSG0000…	7073; 23768; 5578; 6236; 6776; 83737; 64223; 5519; 1286; 7006; 5515; 8065; 9965; 1848; 8817; 10006; 2185; 6868; 867; 5062; 2354; 200734; 5439; 9047; 5590; 26469; 4205; 1298; 8503; 3717; 208; 1108; 161; 3398; 1785; 255324; 8829; 2060; 2885; 1291; 6696; 2324; 131873; 26052; 8074; 3083; 5291; 5154; 6778; 1793; 4688; 5725; 90423; 5228; 7867; 2246; 5607; 5777; 5046; 83464; 56034; 533; 1499; 10413; 627…	464	464
Toll Like Receptor 3 (TLR3) Cascade	2.47043e-09	1.40663e-07	Reactome	R-HSA-168164	ENSG00000113575; ENSG00000166484; ENSG00000131323; ENSG00000131508; ENSG00000137275; ENSG00000105568; ENSG00000164342; ENSG00000065559; ENSG00000170315; ENSG00000175104; ENSG00000109339; ENSG00000100784; ENSG00000104825; ENSG00000109332; ENSG00000120875; ENSG00000263528; ENSG00000100324; ENSG00000135341; ENSG00000113558; ENSG00000071242; ENSG00000089280; ENSG00000100030; ENSG00000185386; ENSG0000…	10010; 1846; 5606; 9261; 1386; 5519; 5594; 23291; 8454; 5528; 4793; 64127; 3656; 1385; 1848; 2521; 329; 5608; 7322; 330; 4790; 5602; 23098; 2353; 5515; 841; 5601; 8772; 3665; 5518; 4205; 4792; 6195; 1326; 257397; 466; 148022; 9641; 23118; 7098; 387521; 2002; 8517; 6197; 7311; 3661; 7187; 6885; 5600; 11035; 7314; 6500; 8737; 7867; 8767; 29110; 7189; 5516; 5970; 9252; 6416; 10454; 7316; 1432; 7335;…	87	87
COPI-dependent Golgi-to-ER retrograde traffic	5.32234e-09	2.96987e-07	Reactome	R-HSA-6811434	ENSG00000197892; ENSG00000121621; ENSG00000184432; ENSG00000113734; ENSG00000138160; ENSG00000138069; ENSG00000122218; ENSG00000090889; ENSG00000148248; ENSG00000142945; ENSG00000161800; ENSG00000079616; ENSG00000073969; ENSG00000112984; ENSG00000095139; ENSG00000184840; ENSG00000226650; ENSG00000134265; ENSG00000149182; ENSG00000086598; ENSG00000165115; ENSG00000138778; ENSG00000135249; ENSG0000…	81876; 3796; 26286; 10112; 81930; 1315; 3832; 377; 55582; 60561; 10972; 381; 22920; 3799; 4905; 147700; 22820; 26958; 9493; 56992; 10945; 84364; 10959; 23303; 9554; 8729; 63908; 55614; 64837; 9183; 11004; 3798; 1314; 11127; 24137; 11316; 90990; 55605; 8775; 89953; 3835; 11014; 55738; 113220; 5861; 23423; 51594; 55083; 3833; 10749; 22818; 23095; 6836; 146909; 3797; 3834; 378; 8774; 54732; 1062; 29…	82	82
RAC2 GTPase cycle	6.10954e-09	3.34228e-07	Reactome	R-HSA-9013404	ENSG00000118804; ENSG00000107863; ENSG00000143815; ENSG00000072274; ENSG00000135905; ENSG00000133789; ENSG00000273749; ENSG00000117461; ENSG00000105974; ENSG00000130669; ENSG00000161800; ENSG00000128340; ENSG00000046604; ENSG00000136754; ENSG00000061676; ENSG00000128512; ENSG00000074695; ENSG00000145675; ENSG00000160293; ENSG00000023892; ENSG00000035499; ENSG00000164040; ENSG00000141522; ENSG0000…	143872; 55114; 50619; 5062; 81624; 1793; 9732; 10451; 3998; 55845; 57584; 4810; 85360; 55004; 7037; 392; 9815; 7204; 23141; 2010; 10298; 396; 5880; 28964; 3930; 55914; 653361; 7074; 10787; 29; 4983; 7444; 23075; 9710; 9743; 5338; 55619; 9341; 80728; 1969; 7879; 7410; 613; 1535; 23580; 7112; 23191; 8826; 81839; 23092; 5058; 11135; 5295; 143098; 9217; 8987; 23592; 55789; 10424; 29127; 857; 10163; 1…	85	85
Cell Cycle Checkpoints	6.72015e-09	3.60562e-07	Reactome	R-HSA-69620	ENSG00000197061; ENSG00000105568; ENSG00000082898; ENSG00000175063; ENSG00000124635; ENSG00000117697; ENSG00000067369; ENSG00000128245; ENSG00000166851; ENSG00000092853; ENSG00000157020; ENSG00000157456; ENSG00000102901; ENSG00000273542; ENSG00000122952; ENSG00000040275; ENSG00000105393; ENSG00000137812; ENSG00000163781; ENSG00000169139; ENSG00000089685; ENSG00000163961; ENSG00000169679; ENSG0000…	995; 8365; 57551; 55143; 64946; 84126; 140735; 79019; 55388; 9088; 983; 4194; 23332; 5525; 29882; 10726; 9656; 10393; 9212; 81565; 64326; 3017; 10403; 6249; 25909; 4928; 5519; 4193; 8364; 5528; 91687; 8900; 6117; 22919; 5515; 10524; 7158; 8343; 57122; 7529; 890; 11130; 147841; 8360; 51512; 25936; 23594; 51529; 3796; 8340; 4175; 7532; 128312; 3014; 4683; 6232; 51588; 165918; 5903; 7514; 9793; 9133…	249	248
Golgi-to-ER retrograde transport	7.24543e-09	3.8141e-07	Reactome	R-HSA-8856688	ENSG00000197892; ENSG00000095139; ENSG00000184432; ENSG00000163808; ENSG00000113734; ENSG00000126214; ENSG00000104671; ENSG00000143761; ENSG00000104892; ENSG00000105669; ENSG00000084731; ENSG00000161800; ENSG00000105402; ENSG00000107862; ENSG00000184840; ENSG00000115839; ENSG00000079616; ENSG00000073969; ENSG00000134265; ENSG00000148248; ENSG00000168818; ENSG00000186185; ENSG00000143641; ENSG0000…	10959; 8774; 140735; 381; 22920; 147700; 23299; 26958; 10945; 63908; 56894; 22818; 11127; 5870; 55605; 3835; 11014; 1314; 378; 54732; 22930; 55850; 23095; 3796; 377; 2590; 25782; 9493; 22820; 2589; 3831; 113220; 81930; 55083; 55738; 3834; 1062; 9276; 662; 51560; 10112; 8655; 3833; 3799; 8729; 55614; 64837; 9183; 11004; 5321; 55860; 89953; 5861; 23423; 51594; 829; 6836; 8775; 375; 53407; 285643; 1…	116	116
MyD88-independent TLR4 cascade	1.1749e-08	6.07031e-07	Reactome	R-HSA-166166	ENSG00000113575; ENSG00000166484; ENSG00000131323; ENSG00000131508; ENSG00000137275; ENSG00000243414; ENSG00000105568; ENSG00000076984; ENSG00000065559; ENSG00000170315; ENSG00000175104; ENSG00000109339; ENSG00000100784; ENSG00000104825; ENSG00000109332; ENSG00000120875; ENSG00000263528; ENSG00000100324; ENSG00000135341; ENSG00000113558; ENSG00000071242; ENSG00000089280; ENSG00000100030; ENSG0000…	10010; 929; 1846; 5606; 9261; 1386; 5519; 5594; 23291; 8454; 5528; 4793; 64127; 3656; 1385; 1848; 2521; 841; 5608; 7322; 330; 4790; 5602; 23098; 2353; 5515; 329; 5601; 8772; 3665; 5518; 353376; 4205; 4792; 6195; 1326; 257397; 2002; 148022; 9641; 23118; 387521; 466; 8517; 6197; 7311; 3661; 7187; 6885; 5600; 11035; 7314; 6500; 8737; 7867; 8767; 29110; 7189; 5516; 5970; 9252; 6416; 10454; 7316; 1432…	90	90
TRIF(TICAM1)-mediated TLR4 signaling	1.81333e-08	9.19852e-07	Reactome	R-HSA-937061	ENSG00000113575; ENSG00000166484; ENSG00000131323; ENSG00000131508; ENSG00000137275; ENSG00000243414; ENSG00000105568; ENSG00000076984; ENSG00000065559; ENSG00000170315; ENSG00000175104; ENSG00000109339; ENSG00000100784; ENSG00000104825; ENSG00000109332; ENSG00000120875; ENSG00000263528; ENSG00000100324; ENSG00000135341; ENSG00000113558; ENSG00000071242; ENSG00000089280; ENSG00000100030; ENSG0000…	10010; 929; 1846; 5606; 9261; 1386; 5519; 5594; 23291; 8454; 5528; 4793; 64127; 3656; 1385; 1848; 2521; 841; 5608; 7322; 330; 4790; 5602; 2353; 5515; 329; 5601; 8772; 3665; 5518; 353376; 4205; 4792; 6195; 1326; 257397; 2002; 148022; 9641; 23118; 387521; 466; 8517; 6197; 7311; 3661; 7187; 6885; 5600; 11035; 7314; 6500; 8737; 7867; 8767; 29110; 7189; 5516; 5970; 9252; 6416; 10454; 7316; 1432; 7335;…	89	89
CDC42 GTPase cycle	1.88819e-08	9.40724e-07	Reactome	R-HSA-9013148	ENSG00000047365; ENSG00000160007; ENSG00000127084; ENSG00000130762; ENSG00000157827; ENSG00000130052; ENSG00000114790; ENSG00000071205; ENSG00000173327; ENSG00000175866; ENSG00000149357; ENSG00000124143; ENSG00000133121; ENSG00000139436; ENSG00000126822; ENSG00000145703; ENSG00000145675; ENSG00000186517; ENSG00000173218; ENSG00000105974; ENSG00000105875; ENSG00000031081; ENSG00000143776; ENSG0000…	23380; 81624; 56990; 85360; 56924; 147179; 7037; 392; 9826; 9754; 23526; 124997; 3728; 9578; 8976; 81704; 4983; 91010; 6453; 23002; 9411; 10160; 8476; 57144; 50649; 2909; 26030; 143872; 50619; 5062; 57584; 55114; 23513; 10298; 1894; 2040; 257106; 28964; 29; 121512; 29062; 139818; 3930; 10672; 1535; 7456; 51133; 7112; 23348; 55619; 142685; 5295; 64411; 9912; 7879; 857; 26084; 27237; 5058; 10788; 3…	160	160
RAC1 GTPase cycle	1.93356e-08	9.46428e-07	Reactome	R-HSA-9013149	ENSG00000047365; ENSG00000160007; ENSG00000143815; ENSG00000038382; ENSG00000071205; ENSG00000175866; ENSG00000149357; ENSG00000100485; ENSG00000138640; ENSG00000006607; ENSG00000116701; ENSG00000186517; ENSG00000126822; ENSG00000139436; ENSG00000145703; ENSG00000145675; ENSG00000161800; ENSG00000147459; ENSG00000173218; ENSG00000105974; ENSG00000028116; ENSG00000031081; ENSG00000143776; ENSG0000…	23380; 81624; 9732; 56924; 147179; 7037; 392; 9826; 28964; 23526; 9938; 1969; 8976; 81704; 4983; 2010; 10160; 9855; 152273; 8476; 23191; 11113; 11188; 27; 57144; 50649; 347902; 10006; 2909; 4162; 26030; 143872; 50619; 5062; 57584; 23370; 182; 5337; 10144; 1894; 257106; 57636; 8503; 29; 5879; 23075; 5338; 139818; 3930; 10672; 1535; 7112; 23348; 55619; 142685; 5295; 143098; 1793; 64411; 9912; 7879;…	185	185
RHOG GTPase cycle	4.51073e-08	2.16982e-06	Reactome	R-HSA-9013408	ENSG00000118804; ENSG00000107863; ENSG00000143815; ENSG00000072274; ENSG00000128283; ENSG00000130762; ENSG00000273749; ENSG00000130669; ENSG00000145675; ENSG00000046604; ENSG00000100852; ENSG00000062598; ENSG00000128512; ENSG00000074695; ENSG00000205726; ENSG00000160293; ENSG00000128609; ENSG00000164040; ENSG00000173327; ENSG00000141522; ENSG00000114790; ENSG00000139641; ENSG00000050327; ENSG0000…	26286; 5062; 81624; 26030; 9732; 10451; 3998; 1829; 57584; 55004; 9341; 392; 7037; 10788; 5337; 4698; 10298; 23592; 396; 3336; 391; 7204; 80005; 55914; 1969; 7410; 6472; 4296; 4983; 7444; 9710; 6453; 9743; 2010; 63916; 80728; 26084; 3930; 23141; 23344; 11135; 394; 9217; 10652; 7112; 23191; 81839; 5295; 143098; 1793; 6811; 55789; 10424; 7879; 857; 27237; 8987; 7984; 2909; 3688; 3895; 4162	74	74
Rab regulation of trafficking	7.38689e-08	3.3786e-06	Reactome	R-HSA-9007101	ENSG00000167515; ENSG00000103111; ENSG00000041353; ENSG00000123892; ENSG00000110514; ENSG00000205593; ENSG00000165527; ENSG00000104946; ENSG00000168538; ENSG00000068354; ENSG00000166444; ENSG00000213047; ENSG00000162777; ENSG00000206418; ENSG00000144566; ENSG00000140941; ENSG00000117020; ENSG00000069974; ENSG00000142765; ENSG00000084733; ENSG00000174485; ENSG00000080371; ENSG00000100241; ENSG0000…	23011; 58485; 8408; 163486; 5867; 27095; 1122; 201475; 10133; 84079; 60684; 84315; 8766; 81631; 57706; 83452; 79735; 10260; 5870; 1121; 122553; 22878; 10890; 9367; 23637; 5869; 22930; 26088; 163259; 9909; 83696; 25782; 55667; 5866; 89781; 80006; 79090; 201627; 51399; 126003; 208; 3257; 51560; 6305; 5868; 11345; 128637; 23682; 22898; 5861; 9610; 5878; 54453; 2665; 126432; 51622; 51693; 8567; 7248;…	116	116
Signal Transduction	7.59904e-08	3.41957e-06	Reactome	R-HSA-162582	ENSG00000102054; ENSG00000106003; ENSG00000163882; ENSG00000110514; ENSG00000175416; ENSG00000142675; ENSG00000174943; ENSG00000168036; ENSG00000174944; ENSG00000102901; ENSG00000113732; ENSG00000018236; ENSG00000087494; ENSG00000163083; ENSG00000177565; ENSG00000180739; ENSG00000168291; ENSG00000166908; ENSG00000105875; ENSG00000175792; ENSG00000131023; ENSG00000102871; ENSG00000131759; ENSG0000…	221391; 26092; 9787; 2118; 253959; 160851; 57551; 56667; 9938; 83737; 11251; 56477; 4193; 55704; 1509; 5783; 5922; 80820; 9886; 5593; 8817; 1212; 1739; 84317; 4233; 2354; 200734; 5360; 5439; 55114; 7132; 9047; 1395; 5590; 57678; 57007; 4659; 6352; 23466; 221656; 1785; 4810; 6198; 1027; 1452; 55160; 22919; 2737; 51523; 10156; 6885; 23344; 8074; 6778; 4688; 6001; 56342; 8503; 5228; 80728; 8313; 138…	2432	2429
Asparagine N-linked glycosylation	9.67216e-08	4.28338e-06	Reactome	R-HSA-446203	ENSG00000095139; ENSG00000184432; ENSG00000167515; ENSG00000145362; ENSG00000103051; ENSG00000100522; ENSG00000113532; ENSG00000162066; ENSG00000158850; ENSG00000157020; ENSG00000115306; ENSG00000101638; ENSG00000070731; ENSG00000172339; ENSG00000198380; ENSG00000143761; ENSG00000100934; ENSG00000175548; ENSG00000167110; ENSG00000153989; ENSG00000110195; ENSG00000124357; ENSG00000150961; ENSG0000…	6484; 58485; 10959; 10299; 8774; 23256; 79090; 83548; 381; 27095; 56052; 22820; 829; 11316; 10945; 51035; 29906; 55577; 63908; 7903; 144245; 8790; 1650; 375; 821; 22845; 11014; 9486; 8818; 122553; 9527; 79644; 54187; 54344; 1314; 79796; 10427; 378; 10113; 54732; 6480; 10282; 2673; 23243; 6711; 140735; 79139; 966; 377; 10195; 8869; 83696; 2530; 6185; 128637; 6048; 1453; 10020; 254263; 64841; 26958…	283	283
RHO GTPase Effectors	1.17559e-07	5.04597e-06	Reactome	R-HSA-195258	ENSG00000113575; ENSG00000197061; ENSG00000131504; ENSG00000105568; ENSG00000273542; ENSG00000082898; ENSG00000104863; ENSG00000140396; ENSG00000124635; ENSG00000117697; ENSG00000177885; ENSG00000101335; ENSG00000166851; ENSG00000168036; ENSG00000157020; ENSG00000166913; ENSG00000102901; ENSG00000175866; ENSG00000122952; ENSG00000126214; ENSG00000157827; ENSG00000137812; ENSG00000273983; ENSG0000…	23380; 995; 57551; 5527; 81624; 55143; 64946; 805; 10096; 140735; 147700; 147179; 1495; 6242; 10788; 5525; 1729; 2316; 10726; 6279; 8343; 9212; 81565; 26999; 91010; 3017; 4628; 10403; 7529; 25909; 4928; 5519; 23002; 5217; 8364; 1432; 91687; 1072; 5600; 5590; 57122; 11113; 11130; 147841; 3020; 79784; 23332; 10398; 3831; 5580; 55845; 25936; 57591; 10006; 142685; 94274; 3798; 3796; 5578; 801; 10092;…	314	313
RHO GTPases Activate Formins	1.40273e-07	5.84121e-06	Reactome	R-HSA-5663220	ENSG00000131504; ENSG00000105568; ENSG00000082898; ENSG00000117697; ENSG00000166851; ENSG00000157020; ENSG00000102901; ENSG00000040275; ENSG00000157827; ENSG00000137812; ENSG00000089685; ENSG00000161202; ENSG00000137713; ENSG00000154839; ENSG00000182628; ENSG00000142945; ENSG00000122952; ENSG00000138092; ENSG00000184009; ENSG00000139734; ENSG00000072864; ENSG00000002822; ENSG00000068971; ENSG0000…	23380; 57551; 81624; 55143; 64946; 140735; 79019; 5525; 1729; 10726; 9212; 81565; 91010; 10403; 6249; 25909; 4928; 5519; 23002; 5217; 5528; 91687; 57122; 11130; 147841; 25936; 57591; 6722; 3796; 2491; 6232; 388; 79902; 752; 1855; 55055; 6714; 9793; 9735; 23122; 23332; 5515; 5879; 5903; 7514; 80152; 81930; 348995; 5518; 5216; 57082; 332; 1062; 60; 348235; 55746; 81929; 83540; 5347; 8655; 64105; 55…	123	123
Class I MHC mediated antigen processing & presentation	1.9686e-07	7.84629e-06	Reactome	R-HSA-983169	ENSG00000131508; ENSG00000100934; ENSG00000177479; ENSG00000198642; ENSG00000130725; ENSG00000122257; ENSG00000204592; ENSG00000234438; ENSG00000162063; ENSG00000138674; ENSG00000164122; ENSG00000136943; ENSG00000196510; ENSG00000221983; ENSG00000204642; ENSG00000049759; ENSG00000151148; ENSG00000110344; ENSG00000204599; ENSG00000005812; ENSG00000157450; ENSG00000181191; ENSG00000119401; ENSG0000…	84085; 51128; 79754; 6049; 200845; 79876; 7326; 9554; 6891; 89910; 84861; 55176; 26268; 7337; 6478; 63893; 29882; 10075; 51320; 83737; 3134; 3106; 197131; 7325; 84937; 64750; 821; 64320; 6890; 9690; 55905; 140460; 23291; 8454; 51529; 10425; 92912; 997; 9354; 92369; 84541; 26232; 55008; 10427; 8065; 23352; 26270; 26263; 51191; 8453; 9040; 6047; 11275; 222235; 142685; 567; 54850; 8916; 7316; 3309; …	316	316
Separation of Sister Chromatids	2.45973e-07	9.53144e-06	Reactome	R-HSA-2467813	ENSG00000105568; ENSG00000082898; ENSG00000175063; ENSG00000117697; ENSG00000174442; ENSG00000166851; ENSG00000150991; ENSG00000102901; ENSG00000040275; ENSG00000137812; ENSG00000089685; ENSG00000137713; ENSG00000154839; ENSG00000146670; ENSG00000108106; ENSG00000182628; ENSG00000111581; ENSG00000122952; ENSG00000166295; ENSG00000138092; ENSG00000089053; ENSG00000072864; ENSG00000170315; ENSG0000…	57551; 55143; 64946; 23047; 140735; 5525; 29882; 220134; 10393; 9212; 81565; 10403; 25909; 4928; 5519; 5528; 1063; 57122; 11130; 147841; 25936; 3796; 2491; 6232; 79902; 5885; 5903; 10735; 9793; 9735; 23122; 23332; 9232; 51434; 5515; 51529; 55055; 7514; 80152; 81930; 7324; 23063; 51433; 348995; 5518; 57082; 332; 1062; 996; 119504; 348235; 10726; 55746; 81929; 83540; 5347; 8655; 29945; 64105; 55920…	130	130
G2/M Transition	2.87698e-07	1.07024e-05	Reactome	R-HSA-69275	ENSG00000134480; ENSG00000105568; ENSG00000005249; ENSG00000136861; ENSG00000166851; ENSG00000072062; ENSG00000150991; ENSG00000157456; ENSG00000088325; ENSG00000198707; ENSG00000101639; ENSG00000137713; ENSG00000198089; ENSG00000188229; ENSG00000100393; ENSG00000055130; ENSG00000221914; ENSG00000158402; ENSG00000101224; ENSG00000141577; ENSG00000101624; ENSG00000037042; ENSG00000072864; ENSG0000…	995; 9133; 1017; 95681; 10844; 4331; 983; 10133; 9702; 1069; 22974; 6233; 5116; 9814; 5577; 84131; 5519; 121441; 23291; 8454; 1063; 8900; 890; 7846; 51512; 3326; 728642; 1454; 7157; 8481; 7532; 80184; 7314; 994; 9793; 1453; 23332; 9662; 7311; 5515; 6790; 9738; 79441; 5518; 9978; 2305; 7277; 4659; 55722; 2033; 5347; 9088; 8655; 653784; 114791; 5108; 80321; 22919; 22994; 11116; 5520; 132660; 10383;…	138	138
HIV Infection	3.44082e-07	1.24674e-05	Reactome	R-HSA-162906	ENSG00000064313; ENSG00000134480; ENSG00000196419; ENSG00000130724; ENSG00000122728; ENSG00000163882; ENSG00000141971; ENSG00000181222; ENSG00000108424; ENSG00000145736; ENSG00000168002; ENSG00000197780; ENSG00000049759; ENSG00000157020; ENSG00000102900; ENSG00000196313; ENSG00000182287; ENSG00000136448; ENSG00000148835; ENSG00000143761; ENSG00000161203; ENSG00000106367; ENSG00000196814; ENSG0000…	5914; 6872; 293; 4331; 51510; 904; 23511; 9972; 292; 51534; 8815; 2547; 6879; 375; 163; 238; 9525; 25920; 2959; 399511; 57122; 6880; 25978; 8065; 8731; 5432; 653214; 3836; 10015; 9631; 567; 5439; 2966; 5062; 22916; 79902; 4927; 2961; 27243; 89853; 55048; 5430; 6875; 5478; 7175; 130340; 9150; 92421; 138474; 5879; 83860; 404672; 5903; 7514; 8178; 100101267; 10762; 348995; 2958; 100526767; 9978; 233…	192	192
Mitotic Prometaphase	3.44082e-07	1.24674e-05	Reactome	R-HSA-68877	ENSG00000105568; ENSG00000082898; ENSG00000117697; ENSG00000117650; ENSG00000005249; ENSG00000136861; ENSG00000166851; ENSG00000157020; ENSG00000157456; ENSG00000102901; ENSG00000198707; ENSG00000101639; ENSG00000137812; ENSG00000089685; ENSG00000137713; ENSG00000198089; ENSG00000154839; ENSG00000146670; ENSG00000182628; ENSG00000175216; ENSG00000111581; ENSG00000122952; ENSG00000108055; ENSG0000…	9133; 57551; 55143; 64946; 140735; 10844; 983; 8655; 5525; 10726; 1069; 5566; 1457; 9212; 9814; 64105; 5577; 10403; 25909; 4928; 5519; 121441; 5528; 91687; 114791; 55125; 64151; 57122; 1460; 11130; 147841; 7846; 80184; 25936; 3796; 1454; 8481; 11116; 6232; 79902; 5885; 5903; 10735; 9793; 1453; 9735; 23122; 23332; 9662; 5515; 55055; 7514; 80152; 23397; 81930; 79441; 23063; 348995; 5518; 57082; 332…	192	192
Mitotic G2-G2/M phases	3.76337e-07	1.34613e-05	Reactome	R-HSA-453274	ENSG00000134480; ENSG00000105568; ENSG00000005249; ENSG00000136861; ENSG00000166851; ENSG00000072062; ENSG00000150991; ENSG00000157456; ENSG00000088325; ENSG00000198707; ENSG00000101639; ENSG00000137713; ENSG00000198089; ENSG00000188229; ENSG00000100393; ENSG00000055130; ENSG00000221914; ENSG00000158402; ENSG00000101224; ENSG00000141577; ENSG00000101624; ENSG00000037042; ENSG00000072864; ENSG0000…	995; 9133; 1017; 95681; 10844; 4331; 983; 10133; 9702; 1069; 22974; 6233; 5116; 9814; 5577; 84131; 5519; 121441; 23291; 8454; 1063; 8900; 890; 7846; 51512; 3326; 728642; 1454; 7157; 8481; 7532; 80184; 7314; 994; 9793; 1453; 23332; 9662; 7311; 5515; 6790; 9738; 79441; 5518; 9978; 2305; 7277; 4659; 55722; 2033; 5347; 9088; 8655; 653784; 114791; 5108; 80321; 22919; 22994; 11116; 5520; 132660; 10383;…	140	140
RAB GEFs exchange GTP for GDP on RABs	5.56825e-07	1.91795e-05	Reactome	R-HSA-8876198	ENSG00000105186; ENSG00000178038; ENSG00000167515; ENSG00000138069; ENSG00000041353; ENSG00000115839; ENSG00000171853; ENSG00000167994; ENSG00000105649; ENSG00000110514; ENSG00000108774; ENSG00000198837; ENSG00000105339; ENSG00000069974; ENSG00000132669; ENSG00000099246; ENSG00000276600; ENSG00000100099; ENSG00000188419; ENSG00000113597; ENSG00000174791; ENSG00000174903; ENSG00000166444; ENSG0000…	23011; 58485; 8408; 163486; 27095; 1122; 201475; 84079; 60684; 84315; 57706; 8567; 10260; 5870; 1121; 122553; 22878; 10890; 9367; 5869; 22930; 163259; 9909; 83696; 25782; 55667; 5866; 89781; 80006; 79090; 201627; 51399; 126003; 208; 51560; 6305; 5868; 23682; 22898; 5861; 9610; 5878; 2665; 126432; 54453; 51622; 51693; 5864; 81876; 9827; 57589; 6764; 414918; 7879; 79890; 81846; 23258; 10000; 22879;…	90	90
Metabolism	6.60501e-07	2.22024e-05	Reactome	R-HSA-1430728	ENSG00000134955; ENSG00000233927; ENSG00000273841; ENSG00000159399; ENSG00000243678; ENSG00000090857; ENSG00000172831; ENSG00000123545; ENSG00000138413; ENSG00000103502; ENSG00000138796; ENSG00000060971; ENSG00000120992; ENSG00000179913; ENSG00000153406; ENSG00000197894; ENSG00000160868; ENSG00000109618; ENSG00000108424; ENSG00000108298; ENSG00000231500; ENSG00000142676; ENSG00000168032; ENSG0000…	1595; 8399; 2877; 5743; 8824; 4831; 6155; 26275; 160428; 57017; 114884; 9054; 4669; 5783; 5593; 54884; 6133; 6144; 56474; 84274; 2937; 4051; 4126; 23659; 51477; 622; 1807; 3707; 6201; 1384; 3156; 6305; 137964; 9394; 1785; 200895; 6123; 23165; 8034; 2197; 3339; 4509; 64419; 83884; 374291; 79966; 23344; 6191; 348158; 56267; 8503; 6342; 644; 1387; 6231; 7358; 125061; 57104; 283209; 6581; 51360; 8310…	1954	1949
Late Phase of HIV Life Cycle	6.78988e-07	2.25521e-05	Reactome	R-HSA-162599	ENSG00000064313; ENSG00000134480; ENSG00000130724; ENSG00000122728; ENSG00000163882; ENSG00000141971; ENSG00000181222; ENSG00000145736; ENSG00000197780; ENSG00000049759; ENSG00000157020; ENSG00000102900; ENSG00000196313; ENSG00000136448; ENSG00000148835; ENSG00000196814; ENSG00000082898; ENSG00000083937; ENSG00000047315; ENSG00000101654; ENSG00000167987; ENSG00000165006; ENSG00000111581; ENSG0000…	6872; 4331; 51510; 904; 23511; 9972; 51534; 9150; 6879; 9525; 25920; 2959; 9688; 399511; 57122; 6880; 25978; 8731; 5432; 92421; 9631; 22916; 79902; 4927; 2961; 27243; 89853; 55048; 5430; 6875; 5478; 7175; 138474; 83860; 404672; 5903; 7514; 8178; 100101267; 10762; 348995; 2958; 100526767; 23327; 905; 79720; 55746; 81929; 23636; 6883; 5435; 2957; 653214; 23165; 128866; 4686; 8480; 29082; 2960; 6396…	141	141
RHOC GTPase cycle	7.47638e-07	2.45401e-05	Reactome	R-HSA-9013106	ENSG00000011426; ENSG00000107863; ENSG00000143815; ENSG00000072274; ENSG00000050327; ENSG00000131504; ENSG00000105974; ENSG00000122966; ENSG00000100852; ENSG00000108561; ENSG00000074695; ENSG00000072786; ENSG00000148175; ENSG00000175220; ENSG00000035499; ENSG00000076928; ENSG00000141522; ENSG00000140575; ENSG00000161800; ENSG00000164741; ENSG00000157827; ENSG00000134909; ENSG00000186716; ENSG0000…	90627; 29; 55160; 9414; 81624; 9138; 81839; 55701; 3998; 57584; 7037; 392; 6242; 2319; 9475; 11214; 9341; 128239; 1729; 396; 2040; 5586; 3930; 23365; 3728; 55914; 114793; 4983; 91010; 93663; 9748; 9743; 23002; 387; 80728; 6093; 7410; 708; 7984; 394; 54443; 7112; 11113; 23092; 6811; 5295; 8826; 9217; 10395; 9826; 55789; 613; 29127; 857; 9828; 64283; 91452; 2909; 4162; 6793	74	74
Neutrophil degranulation	8.6724e-07	2.81349e-05	Reactome	R-HSA-6798695	ENSG00000080815; ENSG00000204386; ENSG00000106244; ENSG00000116586; ENSG00000131504; ENSG00000243678; ENSG00000101160; ENSG00000068650; ENSG00000164733; ENSG00000144635; ENSG00000215301; ENSG00000137563; ENSG00000123146; ENSG00000085365; ENSG00000135932; ENSG00000204388; ENSG00000115828; ENSG00000179163; ENSG00000117984; ENSG00000177119; ENSG00000140319; ENSG00000108219; ENSG00000185127; ENSG0000…	58485; 929; 7097; 8560; 4282; 8972; 51646; 5701; 4831; 2665; 684; 1509; 10890; 5329; 8694; 5646; 5869; 327; 3684; 2821; 5175; 10092; 8635; 966; 53831; 30; 25840; 10493; 51316; 11010; 9545; 4718; 374395; 6278; 5713; 2934; 1992; 353376; 9342; 4758; 84418; 10855; 83716; 387263; 8566; 391; 978; 1476; 2588; 5878; 3106; 47; 8826; 5836; 10097; 410; 8836; 10549; 3146; 5777; 9725; 6317; 8876; 6283; 1315; …	487	485
Toll Like Receptor 4 (TLR4) Cascade	9.34642e-07	2.9973e-05	Reactome	R-HSA-166016	ENSG00000113575; ENSG00000166484; ENSG00000139946; ENSG00000131323; ENSG00000131508; ENSG00000137275; ENSG00000243414; ENSG00000105568; ENSG00000076984; ENSG00000160678; ENSG00000197329; ENSG00000137462; ENSG00000065559; ENSG00000143546; ENSG00000170315; ENSG00000109339; ENSG00000100784; ENSG00000104825; ENSG00000172936; ENSG00000109332; ENSG00000120875; ENSG00000263528; ENSG00000100324; ENSG0000…	10010; 929; 51135; 1846; 5606; 9261; 6279; 1386; 5519; 5594; 23291; 8454; 5528; 4793; 64127; 3656; 1385; 1848; 2521; 3684; 841; 5608; 7322; 57162; 4790; 5602; 23098; 4615; 2353; 5515; 329; 5601; 8772; 3665; 5518; 353376; 4205; 4792; 6195; 1326; 257397; 2002; 148022; 6280; 9641; 23118; 387521; 466; 8517; 57161; 6197; 7311; 3661; 7097; 7187; 6885; 5600; 11035; 7314; 6500; 10333; 330; 8737; 7867; 87…	112	112
DNA Repair	9.47142e-07	3.00287e-05	Reactome	R-HSA-73894	ENSG00000010072; ENSG00000138303; ENSG00000196419; ENSG00000273542; ENSG00000197774; ENSG00000148229; ENSG00000100479; ENSG00000163882; ENSG00000197903; ENSG00000154920; ENSG00000124635; ENSG00000181222; ENSG00000067369; ENSG00000110107; ENSG00000145736; ENSG00000123415; ENSG00000197061; ENSG00000178295; ENSG00000150991; ENSG00000092853; ENSG00000157450; ENSG00000009954; ENSG00000187790; ENSG0000…	7508; 6996; 8360; 56949; 2176; 29089; 4437; 56852; 1017; 10524; 84126; 57461; 8363; 2140; 4331; 10038; 22909; 23030; 54107; 27343; 1642; 8451; 2074; 51035; 1069; 10450; 8343; 9636; 4595; 8344; 121504; 9577; 3017; 5429; 51008; 55183; 8364; 91442; 54386; 7353; 8900; 5395; 6117; 54962; 7158; 399511; 80233; 5423; 890; 57804; 10920; 2177; 128312; 79184; 6047; 27339; 5981; 8340; 85015; 7157; 5432; 3014…	323	322
Organelle biogenesis and maintenance	1.05745e-06	3.31493e-05	Reactome	R-HSA-1852241	ENSG00000128602; ENSG00000105568; ENSG00000089163; ENSG00000008710; ENSG00000119977; ENSG00000118965; ENSG00000005249; ENSG00000136861; ENSG00000166851; ENSG00000032742; ENSG00000198707; ENSG00000104064; ENSG00000101639; ENSG00000186638; ENSG00000124523; ENSG00000198668; ENSG00000116459; ENSG00000198089; ENSG00000188229; ENSG00000188130; ENSG00000007168; ENSG00000142082; ENSG00000119650; ENSG0000…	79989; 23322; 150737; 57560; 2553; 7019; 95681; 805; 23408; 140735; 57728; 85302; 983; 8655; 4867; 2746; 11020; 9702; 1069; 200894; 23059; 8100; 8766; 26123; 9814; 9321; 11127; 5577; 84131; 28981; 55770; 64216; 1432; 9742; 27109; 26160; 1385; 5571; 55764; 10013; 132320; 378; 5147; 539; 121441; 133522; 56623; 23082; 7846; 1454; 801; 11116; 80184; 54536; 9793; 1453; 6648; 23332; 51134; 6102; 3418; …	231	230
Axon guidance	1.16442e-06	3.6097e-05	Reactome	R-HSA-422475	ENSG00000196411; ENSG00000197959; ENSG00000160007; ENSG00000186111; ENSG00000145362; ENSG00000189056; ENSG00000101266; ENSG00000113532; ENSG00000162302; ENSG00000049089; ENSG00000076864; ENSG00000177885; ENSG00000101335; ENSG00000106976; ENSG00000254087; ENSG00000150991; ENSG00000100030; ENSG00000184347; ENSG00000143322; ENSG00000169242; ENSG00000115306; ENSG00000138623; ENSG00000106070; ENSG0000…	23122; 5578; 5649; 10627; 6478; 6330; 1457; 6453; 1286; 1826; 57144; 1282; 1739; 90249; 10092; 5062; 3672; 7408; 5962; 6714; 27289; 23332; 9260; 5216; 116986; 1298; 219699; 287; 938; 161; 59277; 1785; 785; 8829; 288; 2885; 1291; 1759; 80728; 26052; 782; 23396; 1459; 10097; 55740; 285643; 5365; 7094; 4629; 1945; 1808; 11313; 7430; 2050; 7316; 3674; 6093; 7410; 5532; 4478; 1942; 8986; 220164; 10398…	356	356
TP53 Regulates Metabolic Genes	1.18058e-06	3.61959e-05	Reactome	R-HSA-5628897	ENSG00000116586; ENSG00000130766; ENSG00000164919; ENSG00000198431; ENSG00000141564; ENSG00000111725; ENSG00000198938; ENSG00000048392; ENSG00000165699; ENSG00000104687; ENSG00000109270; ENSG00000178741; ENSG00000100354; ENSG00000176340; ENSG00000078687; ENSG00000166913; ENSG00000198804; ENSG00000134308; ENSG00000134248; ENSG00000160211; ENSG00000168209; ENSG00000126070; ENSG00000131174; ENSG0000…	5564; 10542; 7157; 4513; 7532; 1350; 54541; 8626; 6009; 83667; 192670; 389541; 27327; 4512; 55004; 2539; 4697; 2936; 9167; 5562; 1345; 10971; 9377; 153129; 7296; 27161; 27244; 1349; 10000; 64223; 57521; 7248; 192669; 4343; 8649; 57103; 57690; 1329; 1337; 7295; 28956; 25824; 143686; 2877; 23112; 4514; 7529; 50484; 5571; 27165; 5728; 1327; 26523; 7533; 1351; 7001; 64121; 2821; 208; 5565; 1340	76	76
Programmed Cell Death	1.20149e-06	3.64364e-05	Reactome	R-HSA-5357801	ENSG00000105483; ENSG00000168522; ENSG00000138794; ENSG00000108424; ENSG00000071205; ENSG00000168036; ENSG00000092853; ENSG00000166913; ENSG00000120910; ENSG00000104067; ENSG00000136448; ENSG00000148180; ENSG00000157500; ENSG00000132589; ENSG00000178209; ENSG00000121858; ENSG00000026025; ENSG00000171552; ENSG00000117020; ENSG00000120868; ENSG00000168298; ENSG00000186868; ENSG00000064012; ENSG0000…	929; 1677; 8626; 1829; 4976; 140735; 840; 4001; 8473; 598; 56616; 51074; 5594; 8743; 708; 1687; 10018; 7529; 26060; 839; 5580; 841; 578; 90249; 7157; 2339; 7532; 5062; 8717; 11140; 57162; 3837; 4137; 4000; 1676; 10971; 1828; 3006; 329; 2319; 8772; 79792; 2934; 353376; 219699; 8837; 208; 10015; 7082; 3007; 115209; 7029; 8655; 5534; 148022; 1832; 8795; 8737; 63967; 3836; 57099; 5533; 6709; 1613; 53…	142	142
Nervous system development	1.68868e-06	5.01215e-05	Reactome	R-HSA-9675108	ENSG00000196411; ENSG00000197959; ENSG00000160007; ENSG00000186111; ENSG00000145362; ENSG00000189056; ENSG00000101266; ENSG00000113532; ENSG00000162302; ENSG00000049089; ENSG00000076864; ENSG00000177885; ENSG00000101335; ENSG00000072062; ENSG00000106976; ENSG00000254087; ENSG00000150991; ENSG00000100030; ENSG00000184347; ENSG00000143322; ENSG00000169242; ENSG00000115306; ENSG00000138623; ENSG0000…	1595; 23122; 5578; 5649; 10627; 6478; 6330; 1457; 6453; 1286; 1826; 57144; 1282; 1739; 90249; 10092; 5062; 3672; 7408; 5962; 6714; 27289; 23332; 6597; 9260; 5216; 116986; 1298; 219699; 287; 938; 3156; 161; 59277; 1785; 785; 8829; 288; 23365; 1291; 1759; 80728; 26052; 79966; 782; 23396; 1459; 10097; 55740; 285643; 5365; 7094; 4629; 10413; 1945; 1808; 11313; 7430; 2050; 7316; 3674; 6093; 7410; 5532…	379	379
HIV Life Cycle	2.1744e-06	6.12786e-05	Reactome	R-HSA-162587	ENSG00000064313; ENSG00000134480; ENSG00000196419; ENSG00000130724; ENSG00000122728; ENSG00000163882; ENSG00000141971; ENSG00000181222; ENSG00000145736; ENSG00000197780; ENSG00000049759; ENSG00000157020; ENSG00000102900; ENSG00000196313; ENSG00000136448; ENSG00000148835; ENSG00000196814; ENSG00000082898; ENSG00000083937; ENSG00000047315; ENSG00000137309; ENSG00000101654; ENSG00000167987; ENSG0000…	6872; 4331; 51510; 904; 23511; 9972; 51534; 8815; 9150; 2547; 6879; 9525; 5440; 2959; 9688; 399511; 57122; 6880; 25978; 8731; 5432; 9631; 25920; 79902; 4927; 2961; 27243; 89853; 55048; 5430; 6875; 5478; 7175; 92421; 138474; 83860; 404672; 5903; 7514; 8178; 100101267; 10762; 348995; 2958; 23327; 905; 79720; 55746; 81929; 23636; 6883; 5435; 3981; 653214; 23165; 128866; 4686; 8480; 55706; 2960; 6396…	151	151
Resolution of Sister Chromatid Cohesion	2.69538e-06	7.32978e-05	Reactome	R-HSA-2500257	ENSG00000113575; ENSG00000121621; ENSG00000102901; ENSG00000170312; ENSG00000085415; ENSG00000002822; ENSG00000105568; ENSG00000169679; ENSG00000082898; ENSG00000120334; ENSG00000175216; ENSG00000142945; ENSG00000077380; ENSG00000138092; ENSG00000117697; ENSG00000184445; ENSG00000174442; ENSG00000164754; ENSG00000068971; ENSG00000163539; ENSG00000144635; ENSG00000138778; ENSG00000078304; ENSG0000…	57551; 55143; 64946; 23047; 140735; 983; 5525; 10726; 9212; 81565; 10403; 25909; 4928; 5519; 5528; 91687; 57122; 11130; 147841; 25936; 3796; 2491; 6232; 79902; 5885; 5903; 10735; 9793; 9133; 9735; 23122; 23332; 5515; 55055; 7514; 80152; 81930; 23063; 348995; 5518; 57082; 332; 1062; 348235; 220134; 55746; 81929; 83540; 5347; 8655; 64105; 55920; 22919; 9183; 8379; 11004; 991; 6396; 79019; 5527; 102…	109	109
MyD88 cascade initiated on plasma membrane	2.70598e-06	7.32978e-05	Reactome	R-HSA-975871	ENSG00000113575; ENSG00000166484; ENSG00000139946; ENSG00000113558; ENSG00000105568; ENSG00000076984; ENSG00000197329; ENSG00000164086; ENSG00000170315; ENSG00000175104; ENSG00000109339; ENSG00000100784; ENSG00000172936; ENSG00000104825; ENSG00000120875; ENSG00000072803; ENSG00000139318; ENSG00000135341; ENSG00000071242; ENSG00000107968; ENSG00000118260; ENSG00000089280; ENSG00000185386; ENSG0000…	1326; 257397; 7867; 6195; 466; 57162; 1846; 6233; 4790; 5602; 7311; 6500; 23118; 7189; 387521; 5516; 5606; 9261; 4615; 2002; 9252; 8517; 6416; 1386; 5515; 10454; 1385; 57161; 7316; 6197; 5519; 5594; 5601; 8767; 23291; 8454; 2353; 1432; 7335; 4793; 5528; 5598; 6885; 64127; 5970; 1849; 3656; 5609; 6196; 5518; 5600; 4205; 1848; 7314; 2521; 79155; 4792; 7100; 5608; 4791; 51135	77	77
Toll Like Receptor 10 (TLR10) Cascade	2.70598e-06	7.32978e-05	Reactome	R-HSA-168142	ENSG00000113575; ENSG00000166484; ENSG00000139946; ENSG00000113558; ENSG00000105568; ENSG00000076984; ENSG00000197329; ENSG00000164086; ENSG00000170315; ENSG00000175104; ENSG00000109339; ENSG00000100784; ENSG00000172936; ENSG00000104825; ENSG00000120875; ENSG00000072803; ENSG00000139318; ENSG00000135341; ENSG00000071242; ENSG00000107968; ENSG00000118260; ENSG00000089280; ENSG00000185386; ENSG0000…	1326; 257397; 7867; 6195; 466; 57162; 1846; 6233; 4790; 5602; 7311; 6500; 23118; 7189; 387521; 5516; 5606; 9261; 4615; 2002; 9252; 8517; 6416; 1386; 5515; 10454; 1385; 57161; 7316; 6197; 5519; 5594; 5601; 8767; 23291; 8454; 2353; 1432; 7335; 4793; 5528; 5598; 6885; 64127; 5970; 1849; 3656; 5609; 6196; 5518; 5600; 4205; 1848; 7314; 2521; 79155; 4792; 7100; 5608; 4791; 51135	77	77
Toll Like Receptor 5 (TLR5) Cascade	2.70598e-06	7.32978e-05	Reactome	R-HSA-168176	ENSG00000113575; ENSG00000166484; ENSG00000139946; ENSG00000113558; ENSG00000105568; ENSG00000076984; ENSG00000197329; ENSG00000164086; ENSG00000170315; ENSG00000175104; ENSG00000109339; ENSG00000100784; ENSG00000172936; ENSG00000104825; ENSG00000120875; ENSG00000072803; ENSG00000139318; ENSG00000135341; ENSG00000071242; ENSG00000107968; ENSG00000118260; ENSG00000089280; ENSG00000185386; ENSG0000…	1326; 257397; 7867; 6195; 466; 57162; 1846; 6233; 4790; 5602; 7311; 6500; 23118; 7189; 387521; 5516; 5606; 9261; 4615; 2002; 9252; 8517; 6416; 1386; 5515; 10454; 1385; 57161; 7316; 6197; 5519; 5594; 5601; 8767; 23291; 8454; 2353; 1432; 7335; 4793; 5528; 5598; 6885; 64127; 5970; 1849; 3656; 5609; 6196; 5518; 5600; 4205; 1848; 7314; 2521; 79155; 4792; 7100; 5608; 4791; 51135	77	77
Mitotic Spindle Checkpoint	3.33828e-06	8.87029e-05	Reactome	R-HSA-69618	ENSG00000113575; ENSG00000121621; ENSG00000138092; ENSG00000196510; ENSG00000170142; ENSG00000085415; ENSG00000002822; ENSG00000105568; ENSG00000169679; ENSG00000082898; ENSG00000120334; ENSG00000175216; ENSG00000142945; ENSG00000175063; ENSG00000176386; ENSG00000176248; ENSG00000166295; ENSG00000077380; ENSG00000004897; ENSG00000117697; ENSG00000184445; ENSG00000174442; ENSG00000154473; ENSG0000…	57551; 55143; 64946; 140735; 5525; 29882; 10726; 10393; 9212; 81565; 10403; 25909; 4928; 5519; 5528; 91687; 57122; 11130; 147841; 25936; 3796; 2491; 6232; 79902; 5903; 9793; 9735; 23122; 23332; 51434; 5515; 51529; 55055; 7514; 80152; 81930; 7324; 51433; 348995; 5518; 57082; 332; 1062; 996; 119504; 348235; 220134; 55746; 81929; 83540; 5347; 8655; 29945; 64105; 55920; 27338; 1063; 22919; 9183; 8379…	114	114
RAC3 GTPase cycle	3.49861e-06	9.12254e-05	Reactome	R-HSA-9013423	ENSG00000169750; ENSG00000107863; ENSG00000143815; ENSG00000047365; ENSG00000072274; ENSG00000135905; ENSG00000133789; ENSG00000273749; ENSG00000130669; ENSG00000106636; ENSG00000038382; ENSG00000046604; ENSG00000136754; ENSG00000061676; ENSG00000074695; ENSG00000160007; ENSG00000134909; ENSG00000073712; ENSG00000160293; ENSG00000118804; ENSG00000164040; ENSG00000122126; ENSG00000254999; ENSG0000…	23380; 81624; 1829; 85360; 7037; 392; 1969; 23075; 4983; 2010; 23191; 27; 347902; 10006; 2909; 4162; 143872; 10787; 5062; 57584; 55114; 182; 10298; 28964; 29; 3930; 1535; 7112; 55619; 5295; 143098; 10424; 7879; 857; 5058; 10979; 5881; 3998; 55845; 4810; 9341; 55914; 23592; 7444; 9710; 10458; 80728; 9235; 23344; 11135; 394; 8987; 55789; 10163; 4688; 64411; 8936; 4952; 55004; 9815; 116984; 7204; 65…	94	94
RHOB GTPase cycle	3.94751e-06	0.000100216	Reactome	R-HSA-9013026	ENSG00000011426; ENSG00000107863; ENSG00000116584; ENSG00000072274; ENSG00000134318; ENSG00000050327; ENSG00000131504; ENSG00000114346; ENSG00000105974; ENSG00000130052; ENSG00000122966; ENSG00000100852; ENSG00000160007; ENSG00000072786; ENSG00000148175; ENSG00000133121; ENSG00000076928; ENSG00000100592; ENSG00000161800; ENSG00000164741; ENSG00000134909; ENSG00000186716; ENSG00000163947; ENSG0000…	9754; 55160; 70; 80728; 9138; 81839; 388; 57584; 5099; 7037; 392; 6242; 4649; 9475; 11214; 9341; 128239; 1729; 1894; 2040; 5586; 10276; 3728; 55914; 29; 4983; 81624; 9748; 9743; 50650; 90627; 23365; 6093; 23002; 85415; 7410; 394; 54443; 11113; 23092; 2909; 5295; 10395; 9826; 55789; 29127; 9414; 857; 9828; 2319; 613; 64283; 7984; 9181; 4162; 6793	70	70
RHOD GTPase cycle	3.95115e-06	0.000100216	Reactome	R-HSA-9013405	ENSG00000118804; ENSG00000107863; ENSG00000143815; ENSG00000160007; ENSG00000131504; ENSG00000105974; ENSG00000173156; ENSG00000130150; ENSG00000100852; ENSG00000113758; ENSG00000074695; ENSG00000142634; ENSG00000164040; ENSG00000139117; ENSG00000143337; ENSG00000139641; ENSG00000134909; ENSG00000156232; ENSG00000072110; ENSG00000115107; ENSG00000124164; ENSG00000174106; ENSG00000175220; ENSG0000…	4001; 26092; 57144; 81624; 7879; 3998; 57584; 55114; 56924; 9341; 392; 87; 29984; 3930; 1729; 7112; 9497; 23592; 7444; 9743; 2010; 80728; 55240; 23344; 394; 123720; 51479; 81839; 23092; 5295; 9217; 79180; 158747; 55789; 10424; 29127; 144402; 857; 1730; 8987; 2909; 1627; 4162	51	51
Apoptosis	4.40558e-06	0.000110735	Reactome	R-HSA-109581	ENSG00000105483; ENSG00000168522; ENSG00000138794; ENSG00000108424; ENSG00000071205; ENSG00000168036; ENSG00000092853; ENSG00000100030; ENSG00000120910; ENSG00000104067; ENSG00000136448; ENSG00000148180; ENSG00000157500; ENSG00000178209; ENSG00000121858; ENSG00000026025; ENSG00000171552; ENSG00000117020; ENSG00000120868; ENSG00000168298; ENSG00000186868; ENSG00000064012; ENSG00000046604; ENSG0000…	929; 1677; 8626; 1829; 4976; 140735; 840; 4001; 598; 56616; 51074; 5594; 8743; 708; 10018; 7529; 26060; 839; 5580; 841; 578; 90249; 7157; 55075; 7532; 5062; 8717; 842; 3837; 4137; 4000; 1676; 10971; 1828; 3006; 329; 8772; 2934; 353376; 219699; 8837; 208; 7082; 3007; 115209; 7029; 8655; 5534; 148022; 8795; 63967; 3836; 57099; 5533; 6709; 1613; 5366; 317; 23368; 100506658; 1832; 1612; 1029; 79658; …	127	127
Deubiquitination	4.66836e-06	0.000116292	Reactome	R-HSA-5688426	ENSG00000137486; ENSG00000133135; ENSG00000141378; ENSG00000166987; ENSG00000106799; ENSG00000041357; ENSG00000175792; ENSG00000124635; ENSG00000126858; ENSG00000101442; ENSG00000019995; ENSG00000090432; ENSG00000092853; ENSG00000150991; ENSG00000165097; ENSG00000099341; ENSG00000105393; ENSG00000108344; ENSG00000141568; ENSG00000108854; ENSG00000100644; ENSG00000107201; ENSG00000158373; ENSG0000…	54764; 5691; 5702; 4089; 1540; 5715; 23198; 10869; 27005; 7048; 4086; 4194; 85236; 8237; 8312; 64135; 8473; 25862; 5694; 5701; 5718; 9868; 3017; 8724; 64750; 10474; 114785; 283899; 408; 7353; 8900; 9491; 10213; 64127; 5693; 5704; 8343; 154; 9577; 51651; 10254; 5717; 5423; 890; 128312; 79184; 8607; 5687; 23252; 7316; 7157; 5711; 5720; 10617; 330; 54891; 4092; 79913; 10868; 93973; 5690; 2625; 6502;…	290	290
MyD88 dependent cascade initiated on endosome	5.91606e-06	0.000145328	Reactome	R-HSA-975155	ENSG00000113575; ENSG00000166484; ENSG00000139946; ENSG00000113558; ENSG00000105568; ENSG00000076984; ENSG00000197329; ENSG00000164086; ENSG00000170315; ENSG00000175104; ENSG00000109339; ENSG00000100784; ENSG00000172936; ENSG00000104825; ENSG00000120875; ENSG00000072803; ENSG00000135341; ENSG00000071242; ENSG00000107968; ENSG00000100030; ENSG00000185386; ENSG00000221983; ENSG00000108984; ENSG0000…	1326; 257397; 7867; 466; 57162; 1846; 2521; 4790; 5602; 7311; 6500; 23118; 7189; 5594; 6195; 5516; 5606; 9261; 4615; 2002; 9252; 387521; 8517; 6416; 1386; 5515; 10454; 1385; 57161; 7316; 6197; 1848; 5519; 5601; 8767; 23291; 8454; 2353; 1432; 7335; 4793; 5528; 5598; 6885; 64127; 3665; 5970; 1849; 3656; 5609; 6196; 5518; 5600; 4205; 4792; 7314; 6233; 79155; 5608; 4791; 51135	78	78
SUMOylation	5.97933e-06	0.000145328	Reactome	R-HSA-2990846	ENSG00000177374; ENSG00000197061; ENSG00000130726; ENSG00000196498; ENSG00000140396; ENSG00000067369; ENSG00000108055; ENSG00000126351; ENSG00000157020; ENSG00000078043; ENSG00000196313; ENSG00000163029; ENSG00000163961; ENSG00000135679; ENSG00000141582; ENSG00000100393; ENSG00000100395; ENSG00000111581; ENSG00000128731; ENSG00000094914; ENSG00000169189; ENSG00000186350; ENSG00000197579; ENSG0000…	6996; 7508; 8365; 5914; 9063; 3065; 1107; 493861; 6612; 23511; 9972; 10499; 79677; 5885; 3183; 1069; 10521; 7155; 57122; 54780; 121504; 238; 4928; 4193; 8364; 9688; 9112; 9189; 10155; 7158; 83746; 23137; 9631; 7157; 51564; 7181; 51588; 79902; 4927; 84733; 8535; 10210; 1789; 10735; 80012; 7175; 7690; 6672; 8360; 57591; 5903; 100101267; 10762; 11315; 348995; 1786; 29843; 7067; 4792; 23314; 2033; 62…	182	182
trans-Golgi Network Vesicle Budding	5.99021e-06	0.000145328	Reactome	R-HSA-199992	ENSG00000107862; ENSG00000137486; ENSG00000072274; ENSG00000105612; ENSG00000011405; ENSG00000089818; ENSG00000130724; ENSG00000197081; ENSG00000133138; ENSG00000167996; ENSG00000108774; ENSG00000130340; ENSG00000047579; ENSG00000175416; ENSG00000129354; ENSG00000213983; ENSG00000182827; ENSG00000122126; ENSG00000073921; ENSG00000239264; ENSG00000134262; ENSG00000109686; ENSG00000220205; ENSG0000…	8905; 6810; 1211; 54885; 4952; 25977; 9829; 3312; 2495; 8906; 27243; 7037; 9698; 2804; 130340; 6845; 157807; 286451; 9179; 23431; 1362; 8729; 408; 6643; 8546; 4074; 7163; 7164; 375; 351; 2580; 3482; 64746; 8673; 10053; 1176; 1522; 1785; 1212; 84062; 51429; 5878; 1213; 55330; 2799; 5286; 8301; 8775; 11154; 2512; 81567; 1777; 6844; 1174; 10717; 152503; 164	72	72
Sema4D in semaphorin signaling	7.02771e-06	0.000167584	Reactome	R-HSA-400685	ENSG00000160007; ENSG00000101335; ENSG00000133392; ENSG00000141736; ENSG00000172602; ENSG00000067560; ENSG00000133026; ENSG00000106683; ENSG00000196914; ENSG00000105357; ENSG00000118680; ENSG00000182541; ENSG00000134318; ENSG00000126458; ENSG00000164050; ENSG00000132694; ENSG00000105976; ENSG00000100345; ENSG00000092841; ENSG00000136238; ENSG00000187764; ENSG00000067900; ENSG00000143878	388; 10398; 3985; 9826; 5364; 9475; 4629; 103910; 27289; 23365; 3984; 10507; 4637; 79784; 5879; 4628; 387; 6093; 4627; 2064; 6237; 2909; 4233	24	24
Initiation of Nuclear Envelope (NE) Reformation	7.28745e-06	0.000172305	Reactome	R-HSA-2995383	ENSG00000113575; ENSG00000174106; ENSG00000143815; ENSG00000170312; ENSG00000028116; ENSG00000105568; ENSG00000176915; ENSG00000113368; ENSG00000120802; ENSG00000068903; ENSG00000175334; ENSG00000157456; ENSG00000221914; ENSG00000161904; ENSG00000108424; ENSG00000102119; ENSG00000160789; ENSG00000134057; ENSG00000100749	7444; 7112; 5518; 22933; 4000; 8815; 2010; 4001; 891; 9133; 221496; 3930; 7443; 23141; 5520; 5515; 3837; 23592; 983	19	19
RHOJ GTPase cycle	7.65358e-06	0.000179441	Reactome	R-HSA-9013409	ENSG00000107863; ENSG00000072274; ENSG00000075785; ENSG00000130669; ENSG00000145675; ENSG00000100852; ENSG00000160007; ENSG00000148175; ENSG00000175220; ENSG00000035499; ENSG00000122126; ENSG00000180900; ENSG00000134909; ENSG00000149269; ENSG00000149357; ENSG00000115107; ENSG00000107099; ENSG00000106299; ENSG00000171475; ENSG00000173801; ENSG00000102606; ENSG00000079482; ENSG00000139436; ENSG0000…	5062; 81624; 2631; 57584; 55004; 147179; 857; 392; 9815; 7204; 7037; 128239; 10298; 55240; 2040; 9497; 28964; 200894; 3728; 9578; 8976; 81704; 4983; 91010; 9743; 54874; 9341; 4952; 11135; 394; 8476; 7112; 81839; 23092; 142685; 5295; 143098; 55789; 144402; 23513; 7879; 8874; 85360; 2909; 5058; 2697	56	56
Recycling pathway of L1	8.22093e-06	0.000191124	Reactome	R-HSA-437239	ENSG00000197959; ENSG00000187164; ENSG00000196961; ENSG00000198910; ENSG00000162302; ENSG00000100784; ENSG00000226650; ENSG00000133961; ENSG00000090889; ENSG00000106976; ENSG00000071242; ENSG00000100030; ENSG00000177189; ENSG00000161203; ENSG00000079805; ENSG00000183020; ENSG00000197122; ENSG00000092964; ENSG00000137710; ENSG00000141367; ENSG00000042753; ENSG00000092820; ENSG00000006125; ENSG0000…	8650; 8986; 161; 1211; 1785; 5962; 57698; 1173; 160; 6714; 9252; 1808; 1759; 24137; 163; 6197; 5594; 7430; 3897; 26052; 1213; 1175; 6196; 6195; 4478; 285643	28	28
Signaling by NTRK1 (TRKA)	8.4515e-06	0.000191124	Reactome	R-HSA-187037	ENSG00000116604; ENSG00000166225; ENSG00000197959; ENSG00000115738; ENSG00000105568; ENSG00000160691; ENSG00000175592; ENSG00000196961; ENSG00000164086; ENSG00000125740; ENSG00000172201; ENSG00000100784; ENSG00000197122; ENSG00000177885; ENSG00000118515; ENSG00000051382; ENSG00000120875; ENSG00000168610; ENSG00000106976; ENSG00000071242; ENSG00000089280; ENSG00000166913; ENSG00000160271; ENSG0000…	6938; 3667; 6236; 3397; 1846; 8061; 3265; 5900; 9261; 135; 1759; 1386; 1385; 1399; 163; 6464; 5519; 5594; 5528; 1175; 7529; 2521; 3845; 4209; 673; 10818; 57498; 1848; 2354; 6714; 2353; 5515; 4665; 1398; 1849; 5518; 5295; 7425; 4205; 5906; 6195; 6722; 2033; 1108; 6446; 6016; 161; 3398; 1785; 466; 5335; 1173; 2002; 2885; 1211; 5899; 6197; 3727; 10126; 26052; 5291; 3400; 5600; 1958; 10221; 6654; 866…	114	114
Toll Like Receptor 9 (TLR9) Cascade	8.49062e-06	0.000191124	Reactome	R-HSA-168138	ENSG00000113575; ENSG00000166484; ENSG00000139946; ENSG00000113558; ENSG00000105568; ENSG00000076984; ENSG00000197329; ENSG00000164086; ENSG00000170315; ENSG00000175104; ENSG00000109339; ENSG00000100784; ENSG00000172936; ENSG00000104825; ENSG00000120875; ENSG00000072803; ENSG00000135341; ENSG00000071242; ENSG00000107968; ENSG00000100030; ENSG00000185386; ENSG00000196455; ENSG00000221983; ENSG0000…	1326; 257397; 7867; 466; 57162; 1846; 2521; 4790; 5602; 7311; 6500; 23118; 7189; 5594; 6195; 5516; 5606; 9261; 4615; 2002; 9252; 387521; 8517; 6416; 1386; 5515; 10454; 1385; 57161; 7316; 6197; 1848; 5519; 5601; 8767; 23291; 8454; 2353; 1432; 7335; 4793; 5528; 5598; 6885; 64127; 3665; 5970; 1849; 3656; 5609; 6196; 5518; 5600; 30849; 4205; 4792; 7314; 6233; 79155; 5608; 4791; 51135	80	80
RNA polymerase II transcribes snRNA genes	8.70099e-06	0.000191124	Reactome	R-HSA-6807505	ENSG00000174446; ENSG00000028277; ENSG00000185591; ENSG00000168002; ENSG00000104299; ENSG00000177700; ENSG00000005075; ENSG00000108506; ENSG00000181222; ENSG00000082258; ENSG00000136807; ENSG00000143493; ENSG00000197780; ENSG00000273841; ENSG00000134058; ENSG00000128886; ENSG00000112592; ENSG00000153767; ENSG00000141425; ENSG00000188342; ENSG00000148835; ENSG00000100142; ENSG00000064102; ENSG0000…	65123; 55726; 26831; 8812; 5435; 2961; 22916; 23379; 5439; 2960; 5430; 6617; 904; 6882; 4686; 5441; 64859; 10302; 57508; 26512; 6908; 6667; 55197; 25896; 92105; 81556; 2957; 5440; 2959; 84524; 55174; 22936; 8178; 5433; 2963; 80789; 79664; 51808; 5437; 54973; 2958; 6880; 58490; 1025; 55756; 6877; 80237; 5432; 6884; 5452; 1022; 23248; 6619; 5436; 5451; 7702; 905; 55656; 5431; 51593	77	77
TRAF6 mediated induction of NFkB and MAP kinases upon TLR7/8 or 9 activation	8.70099e-06	0.000191124	Reactome	R-HSA-975138	ENSG00000113575; ENSG00000166484; ENSG00000139946; ENSG00000170315; ENSG00000105568; ENSG00000076984; ENSG00000197329; ENSG00000164086; ENSG00000113558; ENSG00000175104; ENSG00000109339; ENSG00000100784; ENSG00000172936; ENSG00000104825; ENSG00000120875; ENSG00000072803; ENSG00000139318; ENSG00000135341; ENSG00000071242; ENSG00000107968; ENSG00000100030; ENSG00000089280; ENSG00000185386; ENSG0000…	1326; 257397; 4792; 6197; 5970; 57162; 1846; 6233; 4790; 5602; 5519; 23118; 7189; 5594; 387521; 5516; 5606; 9261; 4615; 466; 9252; 8517; 6416; 1386; 5515; 10454; 5609; 57161; 7316; 6196; 7311; 5601; 8767; 23291; 8454; 2353; 5528; 7335; 1849; 1432; 5598; 2002; 64127; 4793; 3656; 1385; 7867; 5518; 5600; 4205; 1848; 7314; 2521; 6500; 79155; 6885; 6195; 5608; 4791; 51135	77	77
Interleukin-17 signaling	8.76841e-06	0.000191124	Reactome	R-HSA-448424	ENSG00000113575; ENSG00000166484; ENSG00000170315; ENSG00000105568; ENSG00000076984; ENSG00000164086; ENSG00000113558; ENSG00000175104; ENSG00000109339; ENSG00000100784; ENSG00000120875; ENSG00000100324; ENSG00000139318; ENSG00000135341; ENSG00000071242; ENSG00000107968; ENSG00000118260; ENSG00000089280; ENSG00000185386; ENSG00000221983; ENSG00000108984; ENSG00000162889; ENSG00000170345; ENSG0000…	1326; 257397; 7867; 6197; 8767; 4790; 6233; 1846; 5602; 7311; 23118; 7189; 387521; 5516; 5606; 9261; 466; 9252; 8517; 6416; 1386; 23291; 5515; 10454; 1385; 7316; 5519; 5594; 5601; 8454; 2353; 5528; 7335; 1849; 1432; 5598; 2002; 64127; 3656; 5609; 6196; 5518; 5600; 4205; 1848; 7314; 2521; 6500; 79155; 6885; 6195; 5608	65	65
MAP kinase activation	8.76841e-06	0.000191124	Reactome	R-HSA-450294	ENSG00000113575; ENSG00000166484; ENSG00000170315; ENSG00000105568; ENSG00000076984; ENSG00000164086; ENSG00000113558; ENSG00000175104; ENSG00000109339; ENSG00000100784; ENSG00000120875; ENSG00000100324; ENSG00000139318; ENSG00000135341; ENSG00000071242; ENSG00000107968; ENSG00000118260; ENSG00000089280; ENSG00000185386; ENSG00000221983; ENSG00000108984; ENSG00000162889; ENSG00000170345; ENSG0000…	1326; 257397; 7867; 6197; 8767; 4790; 6233; 1846; 5602; 7311; 23118; 7189; 387521; 5516; 5606; 9261; 466; 9252; 8517; 6416; 1386; 23291; 5515; 10454; 1385; 7316; 5519; 5594; 5601; 8454; 2353; 5528; 7335; 1849; 1432; 5598; 2002; 64127; 3656; 5609; 6196; 5518; 5600; 4205; 1848; 7314; 2521; 6500; 79155; 6885; 6195; 5608	65	65
Toll-like Receptor Cascades	9.54298e-06	0.000206395	Reactome	R-HSA-168898	ENSG00000139946; ENSG00000131508; ENSG00000105568; ENSG00000076984; ENSG00000160678; ENSG00000164733; ENSG00000136943; ENSG00000172936; ENSG00000150991; ENSG00000100030; ENSG00000108984; ENSG00000004139; ENSG00000137713; ENSG00000167207; ENSG00000055130; ENSG00000168884; ENSG00000240849; ENSG00000112062; ENSG00000109320; ENSG00000166598; ENSG00000064012; ENSG00000100324; ENSG00000157625; ENSG0000…	10010; 929; 51135; 1846; 5606; 9261; 6279; 1386; 5519; 5594; 23291; 8454; 1432; 4793; 64127; 3656; 10454; 1385; 1848; 2521; 3684; 841; 5608; 7322; 57162; 4790; 5602; 23098; 4615; 7184; 2353; 5515; 57161; 5601; 8772; 3665; 5518; 353376; 4205; 4792; 1508; 6195; 5641; 1326; 257397; 329; 466; 1515; 148022; 6280; 9641; 23118; 7098; 387521; 2002; 8517; 5609; 6197; 7311; 3661; 7097; 7187; 6885; 5600; 30…	130	130
SUMO E3 ligases SUMOylate target proteins	1.14871e-05	0.00024653	Reactome	R-HSA-3108232	ENSG00000177374; ENSG00000197061; ENSG00000130726; ENSG00000196498; ENSG00000140396; ENSG00000067369; ENSG00000108055; ENSG00000126351; ENSG00000157020; ENSG00000078043; ENSG00000196313; ENSG00000163029; ENSG00000163961; ENSG00000135679; ENSG00000141582; ENSG00000100393; ENSG00000100395; ENSG00000111581; ENSG00000128731; ENSG00000094914; ENSG00000169189; ENSG00000186350; ENSG00000197579; ENSG0000…	6996; 7508; 8365; 5914; 9063; 3065; 1107; 493861; 6612; 10155; 23511; 9972; 10499; 5885; 3183; 1069; 10521; 7155; 57122; 54780; 121504; 238; 4928; 4193; 8364; 9688; 9112; 9189; 7158; 83746; 23137; 9631; 7157; 51564; 7181; 51588; 79902; 4927; 84733; 8535; 10210; 1789; 10735; 80012; 7175; 7690; 6672; 8360; 57591; 5903; 100101267; 10762; 11315; 348995; 1786; 7067; 4792; 23314; 2033; 6294; 55746; 819…	177	177
Toll Like Receptor 7/8 (TLR7/8) Cascade	1.23785e-05	0.000263575	Reactome	R-HSA-168181	ENSG00000113575; ENSG00000166484; ENSG00000139946; ENSG00000113558; ENSG00000105568; ENSG00000076984; ENSG00000197329; ENSG00000164086; ENSG00000170315; ENSG00000175104; ENSG00000109339; ENSG00000100784; ENSG00000172936; ENSG00000104825; ENSG00000120875; ENSG00000072803; ENSG00000135341; ENSG00000071242; ENSG00000107968; ENSG00000100030; ENSG00000185386; ENSG00000221983; ENSG00000108984; ENSG0000…	1326; 257397; 7867; 466; 57162; 1846; 2521; 4790; 5602; 7311; 6500; 23118; 7189; 6195; 5516; 5606; 9261; 5594; 4615; 2002; 9252; 387521; 8517; 6416; 1386; 5515; 10454; 1385; 57161; 7316; 6197; 1848; 5519; 5601; 8767; 23291; 8454; 2353; 1432; 7335; 4793; 5528; 5598; 6885; 64127; 3665; 5970; 1849; 3656; 5609; 6196; 5518; 5600; 4205; 4792; 7314; 6233; 79155; 5608; 4791; 51135	79	79
Formation of the ternary complex, and subsequently, the 43S complex	1.24702e-05	0.000263575	Reactome	R-HSA-72695	ENSG00000178982; ENSG00000233927; ENSG00000227097; ENSG00000106263; ENSG00000149100; ENSG00000107581; ENSG00000084623; ENSG00000083845; ENSG00000110700; ENSG00000138326; ENSG00000147677; ENSG00000231500; ENSG00000125977; ENSG00000140988; ENSG00000115268; ENSG00000171858; ENSG00000134001; ENSG00000175390; ENSG00000177954; ENSG00000112306; ENSG00000143947; ENSG00000142534; ENSG00000134419; ENSG0000…	6228; 1965; 6223; 1964; 6203; 6232; 6194; 51065; 6227; 10480; 6207; 6218; 8668; 8665; 6231; 6222; 2197; 6202; 6209; 6235; 6189; 8894; 388524; 6206; 3646; 6193; 6230; 51386; 6217; 6208; 6234; 6188; 6201; 8661; 3921; 6187; 6205; 8662; 6229; 6191; 27335; 6233; 646195; 6224; 8667; 1968; 6210	59	58
S Phase	1.48616e-05	0.000311758	Reactome	R-HSA-69242	ENSG00000100387; ENSG00000181938; ENSG00000170315; ENSG00000196510; ENSG00000170142; ENSG00000134480; ENSG00000164815; ENSG00000133119; ENSG00000112118; ENSG00000148229; ENSG00000130177; ENSG00000035928; ENSG00000175063; ENSG00000176386; ENSG00000176248; ENSG00000113558; ENSG00000221983; ENSG00000004897; ENSG00000101213; ENSG00000164754; ENSG00000132383; ENSG00000139687; ENSG00000124762; ENSG0000…	1017; 595; 5925; 4331; 10393; 29882; 54107; 10714; 23649; 8454; 8900; 6117; 890; 57804; 23594; 5981; 4175; 5885; 994; 10735; 6502; 23047; 51434; 902; 51529; 7324; 23063; 51433; 208; 9978; 9837; 996; 8318; 119504; 5422; 29945; 27338; 64785; 1027; 4999; 8881; 51343; 4173; 5426; 84296; 10274; 23244; 9126; 7314; 6500; 1022; 4176; 157570; 51659; 5001; 56655; 5753; 7311; 2932; 10000; 5983; 113130; 7465…	104	104
ER to Golgi Anterograde Transport	1.77938e-05	0.000367738	Reactome	R-HSA-199977	ENSG00000095139; ENSG00000184432; ENSG00000100934; ENSG00000145362; ENSG00000103051; ENSG00000167515; ENSG00000157020; ENSG00000115306; ENSG00000104671; ENSG00000143761; ENSG00000167110; ENSG00000110195; ENSG00000150961; ENSG00000105669; ENSG00000109321; ENSG00000105829; ENSG00000105402; ENSG00000170043; ENSG00000108587; ENSG00000107862; ENSG00000184840; ENSG00000073969; ENSG00000206560; ENSG0000…	58485; 10959; 8774; 23256; 140735; 83548; 381; 27095; 26958; 11316; 10945; 63908; 22818; 375; 11014; 122553; 10484; 51272; 1314; 378; 10113; 54732; 10282; 23243; 6711; 966; 377; 83696; 9632; 1453; 22820; 2348; 2804; 8615; 1522; 1604; 79090; 90411; 51399; 254263; 1075; 10960; 287; 9276; 26984; 8655; 3998; 9919; 128637; 374; 288; 55738; 11070; 8729; 64689; 6396; 6709; 9871; 55291; 5861; 23423; 829;…	136	136
RHOV GTPase cycle	1.91989e-05	0.000390984	Reactome	R-HSA-9013424	ENSG00000178252; ENSG00000103540; ENSG00000143549; ENSG00000140575; ENSG00000115306; ENSG00000149269; ENSG00000104140; ENSG00000196700; ENSG00000158092; ENSG00000106299; ENSG00000173517; ENSG00000141367; ENSG00000102606; ENSG00000167460; ENSG00000091164; ENSG00000145675; ENSG00000151914; ENSG00000108262; ENSG00000142627; ENSG00000154447; ENSG00000173218; ENSG00000066933; ENSG00000146809; ENSG0000…	5062; 57630; 56924; 9352; 9815; 171177; 7171; 8440; 4690; 28964; 8976; 1969; 4649; 7170; 6709; 9231; 79834; 11180; 9738; 1213; 81839; 5295; 8826; 57473; 667; 55789; 8874; 142685; 6711; 5058	34	34
RHOQ GTPase cycle	1.9519e-05	0.000394624	Reactome	R-HSA-9013406	ENSG00000107863; ENSG00000072274; ENSG00000130669; ENSG00000100852; ENSG00000160007; ENSG00000205726; ENSG00000148175; ENSG00000105137; ENSG00000175220; ENSG00000035499; ENSG00000139117; ENSG00000179604; ENSG00000140575; ENSG00000180900; ENSG00000134909; ENSG00000149269; ENSG00000115107; ENSG00000149357; ENSG00000173801; ENSG00000106299; ENSG00000139436; ENSG00000266028; ENSG00000102606; ENSG0000…	23380; 26030; 5062; 81624; 23580; 142685; 57584; 55114; 55004; 23513; 392; 9815; 7037; 57120; 128239; 10298; 84033; 9578; 2040; 9497; 28964; 200894; 3728; 10602; 8976; 4983; 6453; 9743; 9341; 11135; 394; 8476; 115703; 55240; 81839; 23092; 8826; 143098; 10395; 55789; 7879; 144402; 857; 8874; 85360; 2909; 5058; 2697	60	60
rRNA processing	1.97624e-05	0.000396671	Reactome	R-HSA-72312	ENSG00000165733; ENSG00000164934; ENSG00000105202; ENSG00000007520; ENSG00000011260; ENSG00000227057; ENSG00000086189; ENSG00000108651; ENSG00000183751; ENSG00000122687; ENSG00000164587; ENSG00000140988; ENSG00000165271; ENSG00000115368; ENSG00000029639; ENSG00000132467; ENSG00000130935; ENSG00000117597; ENSG00000105671; ENSG00000114767; ENSG00000189306; ENSG00000177971; ENSG00000253797; ENSG0000…	6187; 387338; 10171; 6203; 25926; 6194; 134430; 2091; 29960; 10199; 88745; 10813; 11056; 22984; 23160; 9790; 55127; 55813; 115939; 27042; 65083; 9724; 4809; 6208; 57050; 27341; 51096; 84135; 6201; 10436; 51504; 79922; 55178; 55505; 27292; 84128; 9277; 1736; 25879; 51106; 10607; 57647; 114049; 27340; 54555; 92856; 130916; 51077; 9136; 55272	64	63
APC/C-mediated degradation of cell cycle proteins	2.16967e-05	0.000426294	Reactome	R-HSA-174143	ENSG00000170315; ENSG00000170312; ENSG00000105325; ENSG00000117399; ENSG00000130177; ENSG00000175063; ENSG00000176386; ENSG00000176248; ENSG00000113558; ENSG00000004897; ENSG00000164611; ENSG00000196510; ENSG00000145386; ENSG00000170142; ENSG00000139687; ENSG00000164162; ENSG00000166851; ENSG00000150991; ENSG00000145604; ENSG00000153107; ENSG00000221983; ENSG00000133101; ENSG00000178999; ENSG0000…	29945; 5347; 27338; 8556; 5925; 51343; 983; 7311; 996; 29882; 6502; 10393; 9232; 991; 51434; 8881; 9212; 246184; 6790; 51529; 7316; 4751; 891; 8454; 11065; 8900; 7324; 701; 51433; 9184; 890; 1017; 7314; 6233; 6500; 119504; 64682	44	44
Negative regulation of MAPK pathway	2.16967e-05	0.000426294	Reactome	R-HSA-5675221	ENSG00000113575; ENSG00000170315; ENSG00000105568; ENSG00000166913; ENSG00000120129; ENSG00000174775; ENSG00000164086; ENSG00000138166; ENSG00000068971; ENSG00000120875; ENSG00000078304; ENSG00000143507; ENSG00000150991; ENSG00000100030; ENSG00000163291; ENSG00000184545; ENSG00000078061; ENSG00000221983; ENSG00000158050; ENSG00000089220; ENSG00000070159; ENSG00000132155; ENSG00000066027; ENSG0000…	673; 80824; 7314; 1846; 5519; 5525; 5536; 152559; 1850; 3265; 5516; 5037; 5529; 1843; 5515; 7316; 7311; 5594; 8315; 5894; 5528; 5774; 1849; 6300; 5527; 7529; 1844; 5518; 11221; 1848; 6233; 8844; 3845; 369; 1852; 5526; 1847	44	44
Regulation of mitotic cell cycle	2.16967e-05	0.000426294	Reactome	R-HSA-453276	ENSG00000170315; ENSG00000170312; ENSG00000105325; ENSG00000117399; ENSG00000130177; ENSG00000175063; ENSG00000176386; ENSG00000176248; ENSG00000113558; ENSG00000004897; ENSG00000164611; ENSG00000196510; ENSG00000145386; ENSG00000170142; ENSG00000139687; ENSG00000164162; ENSG00000166851; ENSG00000150991; ENSG00000145604; ENSG00000153107; ENSG00000221983; ENSG00000133101; ENSG00000178999; ENSG0000…	29945; 5347; 27338; 8556; 5925; 51343; 983; 7311; 996; 29882; 6502; 10393; 9232; 991; 51434; 8881; 9212; 246184; 6790; 51529; 7316; 4751; 891; 8454; 11065; 8900; 7324; 701; 51433; 9184; 890; 1017; 7314; 6233; 6500; 119504; 64682	44	44
Signaling by NTRKs	2.38878e-05	0.000459634	Reactome	R-HSA-166520	ENSG00000115738; ENSG00000197959; ENSG00000166484; ENSG00000105568; ENSG00000177885; ENSG00000106976; ENSG00000089280; ENSG00000100030; ENSG00000160271; ENSG00000161203; ENSG00000128271; ENSG00000183020; ENSG00000137713; ENSG00000100393; ENSG00000145675; ENSG00000167193; ENSG00000128564; ENSG00000166592; ENSG00000171223; ENSG00000137764; ENSG00000140262; ENSG00000116604; ENSG00000166886; ENSG0000…	6938; 3667; 6236; 3397; 1846; 8061; 3265; 5900; 9261; 135; 1759; 1386; 7529; 1399; 163; 6464; 5519; 5594; 5528; 1175; 1385; 2521; 3845; 4209; 673; 10818; 57498; 1848; 2354; 6714; 2353; 5515; 5879; 4665; 1173; 1398; 1849; 5518; 5295; 7425; 4205; 5906; 6195; 6722; 2033; 1108; 6446; 6016; 161; 3398; 1785; 466; 5335; 5781; 2002; 2885; 1211; 5899; 6197; 3727; 10126; 26052; 5291; 3400; 5600; 1958; 1022…	127	127
Regulation of TP53 Expression and Degradation	2.4777e-05	0.000473478	Reactome	R-HSA-6806003	ENSG00000113575; ENSG00000170315; ENSG00000170312; ENSG00000105568; ENSG00000036672; ENSG00000183765; ENSG00000123374; ENSG00000118515; ENSG00000078304; ENSG00000150991; ENSG00000147889; ENSG00000198625; ENSG00000221983; ENSG00000149311; ENSG00000145386; ENSG00000164327; ENSG00000204209; ENSG00000113328; ENSG00000170633; ENSG00000137713; ENSG00000135679; ENSG00000117020; ENSG00000167965; ENSG0000…	23779; 6446; 7157; 472; 5170; 1017; 900; 983; 4194; 7311; 5516; 10000; 64223; 5515; 7316; 11200; 5519; 4193; 1616; 8900; 639; 9099; 5527; 80196; 5518; 890; 253260; 7314; 6233; 1029; 208; 7874	37	37
Antigen processing: Ubiquitination & Proteasome degradation	2.53255e-05	0.000480667	Reactome	R-HSA-983168	ENSG00000131508; ENSG00000177479; ENSG00000130725; ENSG00000122257; ENSG00000138411; ENSG00000234438; ENSG00000175063; ENSG00000164122; ENSG00000185651; ENSG00000196510; ENSG00000221983; ENSG00000162063; ENSG00000049759; ENSG00000151148; ENSG00000110344; ENSG00000204599; ENSG00000005812; ENSG00000157450; ENSG00000159459; ENSG00000119401; ENSG00000161040; ENSG00000169139; ENSG00000081307; ENSG0000…	84085; 79754; 6049; 200845; 79876; 7326; 89910; 84861; 7337; 6478; 63893; 29882; 10075; 51320; 83737; 197131; 7325; 84937; 64750; 64320; 9690; 55905; 140460; 23291; 8454; 51529; 10425; 92912; 997; 9354; 92369; 84541; 81559; 26232; 55008; 8065; 23352; 26270; 26263; 51191; 8453; 9040; 6047; 222235; 142685; 54850; 8916; 255488; 7322; 55585; 127544; 25831; 9246; 65264; 57674; 23304; 27252; 6500; 6421…	265	265
Nuclear Envelope Breakdown	2.78196e-05	0.000524437	Reactome	R-HSA-2980766	ENSG00000170312; ENSG00000205423; ENSG00000085415; ENSG00000151414; ENSG00000175334; ENSG00000166501; ENSG00000120253; ENSG00000047410; ENSG00000095319; ENSG00000166851; ENSG00000157020; ENSG00000157456; ENSG00000102900; ENSG00000196313; ENSG00000161904; ENSG00000175826; ENSG00000069248; ENSG00000125450; ENSG00000272391; ENSG00000155561; ENSG00000100749; ENSG00000174106; ENSG00000113569; ENSG0000…	23636; 5347; 55706; 4001; 255919; 9688; 23399; 64900; 79902; 4927; 5578; 23165; 23511; 9972; 4000; 140609; 9133; 7175; 983; 891; 6396; 23592; 23175; 7444; 4928; 5903; 9818; 100101267; 10762; 8480; 7112; 57122; 8815; 348995; 7443; 9883; 221496; 9631; 5579; 8086; 2010; 55746; 81929	53	53
Regulation of PLK1 Activity at G2/M Transition	2.98153e-05	0.000554564	Reactome	R-HSA-2565942	ENSG00000106477; ENSG00000072062; ENSG00000170312; ENSG00000213923; ENSG00000105568; ENSG00000249115; ENSG00000136122; ENSG00000167552; ENSG00000138107; ENSG00000131462; ENSG00000170315; ENSG00000142731; ENSG00000101624; ENSG00000103540; ENSG00000166037; ENSG00000005249; ENSG00000148019; ENSG00000166851; ENSG00000113558; ENSG00000196230; ENSG00000074054; ENSG00000214367; ENSG00000157456; ENSG0000…	9133; 983; 10133; 9702; 1069; 9662; 5116; 9814; 5577; 84131; 121441; 23291; 8454; 7846; 1454; 8481; 7532; 80184; 54930; 84962; 9793; 1453; 23332; 5566; 6790; 9738; 79441; 5518; 80321; 4659; 55722; 5347; 8655; 4751; 5108; 95681; 22919; 22994; 11116; 10383; 55125; 11258; 10733; 7314; 6500; 22897; 55755; 10121; 1781; 11190; 79959; 7311; 7840; 23354; 54820; 7283; 7277; 7316; 891; 1778; 115106; 4660; …	88	88
Death Receptor Signalling	3.2033e-05	0.000591867	Reactome	R-HSA-73887	ENSG00000080815; ENSG00000116584; ENSG00000269335; ENSG00000110514; ENSG00000166681; ENSG00000163558; ENSG00000172936; ENSG00000114790; ENSG00000150991; ENSG00000101966; ENSG00000154124; ENSG00000173848; ENSG00000100485; ENSG00000121858; ENSG00000125826; ENSG00000106052; ENSG00000109320; ENSG00000083799; ENSG00000275700; ENSG00000064012; ENSG00000100324; ENSG00000157625; ENSG00000120063; ENSG0000…	9138; 3065; 1540; 5879; 7185; 9826; 10276; 55701; 5664; 8517; 8567; 6453; 50650; 8743; 23385; 10018; 50649; 9828; 841; 6868; 8717; 330; 7132; 4790; 11108; 84033; 1894; 4615; 29; 121512; 8439; 329; 8772; 10672; 6655; 90268; 4792; 64857; 26084; 8837; 572; 257397; 10616; 7128; 25791; 23118; 8795; 55160; 6610; 23365; 51107; 7311; 6885; 7984; 27018; 89846; 57449; 7314; 389337; 6654; 8797; 100271715; 8…	134	134
Amplification of signal from unattached kinetochores via a MAD2 inhibitory signal	3.37618e-05	0.000615657	Reactome	R-HSA-141444	ENSG00000113575; ENSG00000121621; ENSG00000138092; ENSG00000174442; ENSG00000085415; ENSG00000002822; ENSG00000105568; ENSG00000169679; ENSG00000082898; ENSG00000120334; ENSG00000175216; ENSG00000142945; ENSG00000077380; ENSG00000117697; ENSG00000184445; ENSG00000068971; ENSG00000163539; ENSG00000144635; ENSG00000138778; ENSG00000078304; ENSG00000166851; ENSG00000074054; ENSG00000264364; ENSG0000…	57551; 55143; 64946; 140735; 5525; 10726; 9212; 81565; 10403; 25909; 4928; 5519; 5528; 91687; 57122; 11130; 147841; 25936; 3796; 2491; 6232; 79902; 5903; 9793; 9735; 23122; 23332; 5515; 55055; 7514; 80152; 81930; 348995; 5518; 57082; 332; 1062; 348235; 220134; 55746; 81929; 83540; 5347; 8655; 64105; 55920; 22919; 9183; 8379; 11004; 991; 6396; 79019; 5527; 6249; 9184; 1781; 699; 5516; 5529; 54820;…	96	96
Amplification of signal from the kinetochores	3.37618e-05	0.000615657	Reactome	R-HSA-141424	ENSG00000113575; ENSG00000121621; ENSG00000138092; ENSG00000174442; ENSG00000085415; ENSG00000002822; ENSG00000105568; ENSG00000169679; ENSG00000082898; ENSG00000120334; ENSG00000175216; ENSG00000142945; ENSG00000077380; ENSG00000117697; ENSG00000184445; ENSG00000068971; ENSG00000163539; ENSG00000144635; ENSG00000138778; ENSG00000078304; ENSG00000166851; ENSG00000074054; ENSG00000264364; ENSG0000…	57551; 55143; 64946; 140735; 5525; 10726; 9212; 81565; 10403; 25909; 4928; 5519; 5528; 91687; 57122; 11130; 147841; 25936; 3796; 2491; 6232; 79902; 5903; 9793; 9735; 23122; 23332; 5515; 55055; 7514; 80152; 81930; 348995; 5518; 57082; 332; 1062; 348235; 220134; 55746; 81929; 83540; 5347; 8655; 64105; 55920; 22919; 9183; 8379; 11004; 991; 6396; 79019; 5527; 6249; 9184; 1781; 699; 5516; 5529; 54820;…	96	96
Mitotic G1 phase and G1/S transition	3.66141e-05	0.000659055	Reactome	R-HSA-453279	ENSG00000113575; ENSG00000164815; ENSG00000080839; ENSG00000170315; ENSG00000170312; ENSG00000134480; ENSG00000118971; ENSG00000105568; ENSG00000112118; ENSG00000148229; ENSG00000112242; ENSG00000085840; ENSG00000006634; ENSG00000125952; ENSG00000113558; ENSG00000101213; ENSG00000197122; ENSG00000198056; ENSG00000221983; ENSG00000132383; ENSG00000139687; ENSG00000097007; ENSG00000221914; ENSG0000…	4067; 5422; 1017; 1028; 595; 5925; 55388; 4331; 983; 54107; 5519; 23649; 8454; 8900; 6117; 7083; 3065; 890; 23594; 4175; 5426; 6714; 6502; 5515; 902; 1859; 5518; 8318; 3717; 208; 7153; 7029; 896; 8317; 56655; 1027; 5933; 4999; 25; 5520; 4149; 7311; 1030; 4173; 7314; 6500; 1022; 1029; 4176; 5001; 10926; 1871; 5753; 1021; 1032; 7465; 4605; 5516; 91750; 6241; 10000; 5111; 1026; 7316; 5557; 891; 4998…	104	104
The citric acid (TCA) cycle and respiratory electron transport	3.97726e-05	0.000705756	Reactome	R-HSA-1428517	ENSG00000123545; ENSG00000090857; ENSG00000004799; ENSG00000146701; ENSG00000067992; ENSG00000111775; ENSG00000178057; ENSG00000091483; ENSG00000180185; ENSG00000124767; ENSG00000177646; ENSG00000116459; ENSG00000189043; ENSG00000115944; ENSG00000115286; ENSG00000131828; ENSG00000117118; ENSG00000100412; ENSG00000168291; ENSG00000182054; ENSG00000169020; ENSG00000169021; ENSG00000228253; ENSG0000…	5166; 55066; 4513; 6392; 7384; 4967; 516; 4700; 4706; 4719; 3419; 5165; 2110; 137872; 2271; 4694; 4191; 8802; 4199; 27109; 29796; 79944; 1327; 539; 1351; 51300; 2739; 5162; 3939; 3948; 4696; 7350; 4708; 4512; 10975; 51295; 1329; 4718; 3418; 81889; 5164; 4519; 54704; 522; 92483; 4717; 2108; 4535; 521; 9167; 9377; 25915; 1350; 4711; 4720; 1738; 3420; 515; 4541; 4538; 126328; 51079; 1349; 54539; 450…	162	162
Regulation of TP53 Degradation	4.02205e-05	0.000705756	Reactome	R-HSA-6804757	ENSG00000113575; ENSG00000170315; ENSG00000170312; ENSG00000105568; ENSG00000036672; ENSG00000183765; ENSG00000123374; ENSG00000118515; ENSG00000078304; ENSG00000164327; ENSG00000150991; ENSG00000147889; ENSG00000198625; ENSG00000221983; ENSG00000149311; ENSG00000145386; ENSG00000105221; ENSG00000133101; ENSG00000113328; ENSG00000170633; ENSG00000137713; ENSG00000117020; ENSG00000167965; ENSG0000…	23779; 6446; 7157; 472; 5170; 1017; 900; 983; 4194; 7311; 5516; 1029; 10000; 64223; 7316; 11200; 5519; 4193; 80196; 5515; 5527; 8900; 5518; 208; 890; 253260; 7314; 6233; 9099; 1616; 7874	36	36
Apoptotic execution phase	4.24414e-05	0.000740073	Reactome	R-HSA-75153	ENSG00000065675; ENSG00000087470; ENSG00000160049; ENSG00000169398; ENSG00000185825; ENSG00000189403; ENSG00000168522; ENSG00000087274; ENSG00000046604; ENSG00000134602; ENSG00000124575; ENSG00000108424; ENSG00000168036; ENSG00000092853; ENSG00000134757; ENSG00000104067; ENSG00000187837; ENSG00000148180; ENSG00000119139; ENSG00000178209; ENSG00000026025; ENSG00000165806; ENSG00000182568; ENSG0000…	5588; 4001; 5062; 1677; 1829; 3007; 3146; 3837; 118; 4137; 4000; 1676; 5339; 7431; 1828; 5747; 3006; 5317; 63967; 3836; 1832; 9414; 2339; 51765; 3008; 6709; 6093; 28988; 6304; 2934; 840; 841; 100506658; 324; 1830; 839; 5580; 7082; 1499; 10059; 10134; 329	52	52
Nuclear Envelope (NE) Reassembly	5.10362e-05	0.000878957	Reactome	R-HSA-2995410	ENSG00000113575; ENSG00000143815; ENSG00000170312; ENSG00000085415; ENSG00000105568; ENSG00000130724; ENSG00000167552; ENSG00000167553; ENSG00000176108; ENSG00000108424; ENSG00000095319; ENSG00000111581; ENSG00000157020; ENSG00000157456; ENSG00000102900; ENSG00000021574; ENSG00000196313; ENSG00000182149; ENSG00000123416; ENSG00000101421; ENSG00000154222; ENSG00000180198; ENSG00000069248; ENSG0000…	7329; 55706; 7341; 29082; 100526767; 9798; 9688; 23636; 79902; 27243; 84790; 23165; 10376; 983; 128866; 200014; 22933; 4000; 9818; 9133; 23511; 3930; 27183; 5520; 51807; 6396; 5515; 23592; 8815; 7444; 25909; 4928; 10383; 2010; 4001; 891; 5518; 51652; 7443; 10381; 23141; 7112; 57122; 348995; 3837; 25978; 100101267; 79643; 7846; 7277; 221496; 9883; 92421; 1104; 9631; 6683; 84617; 55746; 81929	78	78
Diseases of signal transduction by growth factor receptors and second messengers	5.21645e-05	0.000892877	Reactome	R-HSA-5663202	ENSG00000080815; ENSG00000137486; ENSG00000173757; ENSG00000134853; ENSG00000066468; ENSG00000078061; ENSG00000160867; ENSG00000177885; ENSG00000142675; ENSG00000144674; ENSG00000196498; ENSG00000254087; ENSG00000150991; ENSG00000166913; ENSG00000197461; ENSG00000068024; ENSG00000115306; ENSG00000104413; ENSG00000118972; ENSG00000137076; ENSG00000141480; ENSG00000132155; ENSG00000198668; ENSG0000…	4067; 5880; 7750; 2264; 3065; 5879; 4254; 805; 2065; 3164; 2804; 5664; 3265; 673; 6776; 1956; 64223; 10256; 598; 1385; 55534; 6464; 51599; 5594; 4193; 6907; 5894; 408; 5159; 9715; 54845; 2120; 10018; 7529; 10013; 1839; 22906; 3667; 9965; 84441; 10956; 3845; 8817; 2251; 56829; 10818; 4233; 867; 942; 801; 11116; 55750; 2648; 399687; 11140; 842; 182; 6772; 4000; 6714; 27044; 8844; 79718; 9208; 2309;…	274	274
RND3 GTPase cycle	5.39153e-05	0.000917218	Reactome	R-HSA-9696264	ENSG00000107863; ENSG00000160007; ENSG00000091164; ENSG00000100852; ENSG00000178252; ENSG00000138594; ENSG00000180900; ENSG00000174943; ENSG00000073921; ENSG00000075391; ENSG00000163629; ENSG00000132589; ENSG00000174106; ENSG00000173702; ENSG00000171680; ENSG00000115963; ENSG00000145675; ENSG00000151914; ENSG00000109079; ENSG00000142627; ENSG00000010322; ENSG00000105974; ENSG00000173218; ENSG0000…	8301; 29766; 1832; 81839; 57584; 857; 9352; 2319; 56667; 222584; 1362; 1828; 1969; 7126; 23592; 27316; 9231; 10970; 11180; 55704; 390; 6093; 22852; 394; 253980; 9462; 5783; 57449; 11188; 5295; 667; 55789; 23513; 2909; 3895	42	42
EML4 and NUDC in mitotic spindle formation	5.50416e-05	0.000925098	Reactome	R-HSA-9648025	ENSG00000113575; ENSG00000121621; ENSG00000138092; ENSG00000174442; ENSG00000085415; ENSG00000002822; ENSG00000105568; ENSG00000169679; ENSG00000082898; ENSG00000120334; ENSG00000175216; ENSG00000142945; ENSG00000077380; ENSG00000117697; ENSG00000184445; ENSG00000068971; ENSG00000163539; ENSG00000144635; ENSG00000138778; ENSG00000078304; ENSG00000166851; ENSG00000074054; ENSG00000264364; ENSG0000…	57551; 55143; 64946; 140735; 5525; 10726; 9212; 81565; 10403; 25909; 4928; 5519; 5528; 91687; 57122; 11130; 147841; 25936; 3796; 2491; 6232; 79902; 5903; 9793; 9735; 23122; 23332; 5515; 55055; 7514; 80152; 81930; 348995; 5518; 57082; 332; 1062; 348235; 220134; 55746; 81929; 83540; 5347; 8655; 64105; 55920; 22919; 9183; 8379; 11004; 991; 6396; 79019; 5527; 6249; 9184; 1781; 699; 140609; 5516; 5529…	100	100
Activation of the mRNA upon binding of the cap-binding complex and eIFs, and subsequent binding to 43S	6.16836e-05	0.00101833	Reactome	R-HSA-72662	ENSG00000178982; ENSG00000233927; ENSG00000227097; ENSG00000106263; ENSG00000149100; ENSG00000107581; ENSG00000084623; ENSG00000083845; ENSG00000110700; ENSG00000138326; ENSG00000147677; ENSG00000231500; ENSG00000125977; ENSG00000140988; ENSG00000115268; ENSG00000171858; ENSG00000134001; ENSG00000175390; ENSG00000177954; ENSG00000112306; ENSG00000143947; ENSG00000142534; ENSG00000134419; ENSG0000…	6228; 1965; 6223; 1964; 6203; 6194; 51065; 6227; 10480; 6207; 6218; 8661; 8668; 8665; 6231; 6222; 1981; 1978; 6209; 6235; 6189; 8894; 388524; 6206; 3646; 26986; 6193; 6230; 51386; 6217; 6208; 6234; 6188; 6232; 6201; 2197; 3921; 6187; 6205; 8662; 7458; 6229; 6202; 6191; 27335; 6233; 646195; 6224; 8667; 1968; 6210	67	66
Neddylation	6.32931e-05	0.00103265	Reactome	R-HSA-8951664	ENSG00000102054; ENSG00000188215; ENSG00000164934; ENSG00000131508; ENSG00000130725; ENSG00000166200; ENSG00000041357; ENSG00000129559; ENSG00000162063; ENSG00000158290; ENSG00000109466; ENSG00000150991; ENSG00000005812; ENSG00000099341; ENSG00000119402; ENSG00000161040; ENSG00000108344; ENSG00000089685; ENSG00000163960; ENSG00000100644; ENSG00000261609; ENSG00000175093; ENSG00000115827; ENSG0000…	84085; 5691; 5702; 200845; 51122; 5715; 23198; 142685; 29099; 84861; 26268; 8451; 84541; 26232; 10238; 55827; 5694; 5701; 11275; 5718; 56929; 140460; 23291; 8454; 64708; 9491; 10213; 92369; 5693; 5704; 26263; 5717; 8065; 222235; 26270; 8453; 9040; 8816; 5687; 5711; 7322; 26043; 5720; 55527; 54620; 28991; 27252; 8835; 10517; 9306; 5690; 114907; 6502; 5714; 26235; 8450; 90293; 54876; 126433; 28952;…	236	236
COPI-mediated anterograde transport	6.36614e-05	0.00103265	Reactome	R-HSA-6807878	ENSG00000107862; ENSG00000095139; ENSG00000184432; ENSG00000184840; ENSG00000138069; ENSG00000122218; ENSG00000145362; ENSG00000103051; ENSG00000138107; ENSG00000101199; ENSG00000073969; ENSG00000134265; ENSG00000149182; ENSG00000086598; ENSG00000077380; ENSG00000144635; ENSG00000264364; ENSG00000173898; ENSG00000110195; ENSG00000174903; ENSG00000137100; ENSG00000115306; ENSG00000137877; ENSG0000…	81876; 84516; 8655; 10959; 8774; 26286; 377; 51332; 1781; 140735; 10972; 381; 10466; 4905; 372; 22820; 26958; 288; 25839; 55738; 10945; 84364; 57511; 55860; 8729; 63908; 22818; 966; 64689; 11070; 1315; 6709; 83548; 2348; 11014; 51143; 8615; 1778; 1604; 5861; 23423; 9527; 10652; 829; 51272; 1314; 10671; 11316; 11258; 378; 54732; 6811; 6712; 8775; 375; 2804; 287; 10282; 2801; 9276; 6711; 10121	83	83
MyD88:MAL(TIRAP) cascade initiated on plasma membrane	7.09191e-05	0.0011116	Reactome	R-HSA-166058	ENSG00000113575; ENSG00000166484; ENSG00000139946; ENSG00000170315; ENSG00000105568; ENSG00000076984; ENSG00000160678; ENSG00000197329; ENSG00000137462; ENSG00000164086; ENSG00000143546; ENSG00000175104; ENSG00000109339; ENSG00000100784; ENSG00000104825; ENSG00000172936; ENSG00000120875; ENSG00000100324; ENSG00000135341; ENSG00000113558; ENSG00000071242; ENSG00000089280; ENSG00000100030; ENSG0000…	929; 51135; 1846; 5606; 9261; 6279; 1386; 5519; 5594; 23291; 8454; 5528; 4793; 64127; 3656; 1385; 1848; 2521; 5608; 57162; 4790; 5602; 4791; 4615; 2353; 5515; 57161; 5601; 5518; 4205; 4792; 6195; 1326; 257397; 2002; 6280; 23118; 387521; 466; 8517; 6197; 7311; 7097; 6885; 5600; 7314; 6500; 10333; 7867; 8767; 3146; 7189; 5516; 5970; 9252; 6416; 10454; 7316; 1432; 7335; 1849; 5598; 5609; 6196; 6233;…	91	91
Toll Like Receptor 2 (TLR2) Cascade	7.09191e-05	0.0011116	Reactome	R-HSA-181438	ENSG00000113575; ENSG00000166484; ENSG00000139946; ENSG00000170315; ENSG00000105568; ENSG00000076984; ENSG00000160678; ENSG00000197329; ENSG00000137462; ENSG00000164086; ENSG00000143546; ENSG00000175104; ENSG00000109339; ENSG00000100784; ENSG00000104825; ENSG00000172936; ENSG00000120875; ENSG00000100324; ENSG00000135341; ENSG00000113558; ENSG00000071242; ENSG00000089280; ENSG00000100030; ENSG0000…	929; 51135; 1846; 5606; 9261; 6279; 1386; 5519; 5594; 23291; 8454; 5528; 4793; 64127; 3656; 1385; 1848; 2521; 5608; 57162; 4790; 5602; 4791; 4615; 2353; 5515; 57161; 5601; 5518; 4205; 4792; 6195; 1326; 257397; 2002; 6280; 23118; 387521; 466; 8517; 6197; 7311; 7097; 6885; 5600; 7314; 6500; 10333; 7867; 8767; 3146; 7189; 5516; 5970; 9252; 6416; 10454; 7316; 1432; 7335; 1849; 5598; 5609; 6196; 6233;…	91	91
Toll Like Receptor TLR1:TLR2 Cascade	7.09191e-05	0.0011116	Reactome	R-HSA-168179	ENSG00000113575; ENSG00000166484; ENSG00000139946; ENSG00000170315; ENSG00000105568; ENSG00000076984; ENSG00000160678; ENSG00000197329; ENSG00000137462; ENSG00000164086; ENSG00000143546; ENSG00000175104; ENSG00000109339; ENSG00000100784; ENSG00000104825; ENSG00000172936; ENSG00000120875; ENSG00000100324; ENSG00000135341; ENSG00000113558; ENSG00000071242; ENSG00000089280; ENSG00000100030; ENSG0000…	929; 51135; 1846; 5606; 9261; 6279; 1386; 5519; 5594; 23291; 8454; 5528; 4793; 64127; 3656; 1385; 1848; 2521; 5608; 57162; 4790; 5602; 4791; 4615; 2353; 5515; 57161; 5601; 5518; 4205; 4792; 6195; 1326; 257397; 2002; 6280; 23118; 387521; 466; 8517; 6197; 7311; 7097; 6885; 5600; 7314; 6500; 10333; 7867; 8767; 3146; 7189; 5516; 5970; 9252; 6416; 10454; 7316; 1432; 7335; 1849; 5598; 5609; 6196; 6233;…	91	91
Toll Like Receptor TLR6:TLR2 Cascade	7.09191e-05	0.0011116	Reactome	R-HSA-168188	ENSG00000113575; ENSG00000166484; ENSG00000139946; ENSG00000170315; ENSG00000105568; ENSG00000076984; ENSG00000160678; ENSG00000197329; ENSG00000137462; ENSG00000164086; ENSG00000143546; ENSG00000175104; ENSG00000109339; ENSG00000100784; ENSG00000104825; ENSG00000172936; ENSG00000120875; ENSG00000100324; ENSG00000135341; ENSG00000113558; ENSG00000071242; ENSG00000089280; ENSG00000100030; ENSG0000…	929; 51135; 1846; 5606; 9261; 6279; 1386; 5519; 5594; 23291; 8454; 5528; 4793; 64127; 3656; 1385; 1848; 2521; 5608; 57162; 4790; 5602; 4791; 4615; 2353; 5515; 57161; 5601; 5518; 4205; 4792; 6195; 1326; 257397; 2002; 6280; 23118; 387521; 466; 8517; 6197; 7311; 7097; 6885; 5600; 7314; 6500; 10333; 7867; 8767; 3146; 7189; 5516; 5970; 9252; 6416; 10454; 7316; 1432; 7335; 1849; 5598; 5609; 6196; 6233;…	91	91
Sema4D induced cell migration and growth-cone collapse	7.15056e-05	0.00111453	Reactome	R-HSA-416572	ENSG00000164050; ENSG00000101335; ENSG00000067560; ENSG00000100345; ENSG00000092841; ENSG00000172602; ENSG00000106683; ENSG00000133026; ENSG00000196914; ENSG00000105357; ENSG00000118680; ENSG00000182541; ENSG00000133392; ENSG00000134318; ENSG00000141736; ENSG00000132694; ENSG00000067900; ENSG00000143878; ENSG00000187764	5364; 9475; 4629; 2064; 387; 23365; 103910; 6093; 27289; 388; 4627; 10398; 3984; 3985; 4628; 10507; 4637; 79784; 9826	20	20
Cytosolic tRNA aminoacylation	7.37393e-05	0.00114296	Reactome	R-HSA-379716	ENSG00000180817; ENSG00000166986; ENSG00000170445; ENSG00000134684; ENSG00000164022; ENSG00000172053; ENSG00000113643; ENSG00000065427; ENSG00000090861; ENSG00000106305; ENSG00000110619; ENSG00000031698; ENSG00000136628; ENSG00000115866; ENSG00000113407; ENSG00000140105; ENSG00000204394; ENSG00000179115; ENSG00000133706; ENSG00000196305; ENSG00000116120; ENSG00000106105	5859; 8565; 1615; 5464; 2193; 7407; 833; 3035; 4141; 3735; 16; 7965; 51520; 9255; 2617; 6301; 3376; 2058; 10056; 5917; 7453; 6897	24	24
Apoptotic cleavage of cellular proteins	7.58255e-05	0.00116238	Reactome	R-HSA-111465	ENSG00000065675; ENSG00000169398; ENSG00000185825; ENSG00000136279; ENSG00000087274; ENSG00000046604; ENSG00000168036; ENSG00000092853; ENSG00000134757; ENSG00000104067; ENSG00000148180; ENSG00000134602; ENSG00000178209; ENSG00000026025; ENSG00000165806; ENSG00000182568; ENSG00000134982; ENSG00000119139; ENSG00000168522; ENSG00000113368; ENSG00000186868; ENSG00000197822; ENSG00000110330; ENSG0000…	5588; 4001; 9414; 329; 1829; 118; 4137; 4000; 5339; 7431; 1828; 5747; 5317; 63967; 1832; 841; 2339; 51765; 6709; 6093; 28988; 6304; 2934; 840; 100506658; 324; 5580; 1830; 839; 7082; 1499; 10134	38	38
Signaling by FGFR	7.6859e-05	0.00116494	Reactome	R-HSA-190236	ENSG00000166225; ENSG00000113575; ENSG00000170315; ENSG00000138675; ENSG00000011304; ENSG00000105568; ENSG00000160691; ENSG00000113578; ENSG00000162344; ENSG00000163882; ENSG00000145675; ENSG00000137440; ENSG00000005075; ENSG00000160867; ENSG00000100142; ENSG00000181222; ENSG00000177885; ENSG00000143947; ENSG00000115339; ENSG00000151923; ENSG00000047315; ENSG00000150991; ENSG00000100030; ENSG0000…	7073; 3185; 2264; 5430; 3265; 4670; 5440; 5594; 23768; 54845; 9965; 5432; 9982; 3845; 8817; 2251; 10818; 867; 2263; 10253; 8569; 22916; 200734; 7072; 6714; 23767; 5515; 5518; 5295; 2247; 673; 5435; 2250; 5335; 4686; 5781; 2885; 3178; 7311; 8074; 5437; 2252; 7314; 6654; 5725; 5431; 5439; 2246; 80004; 53834; 6464; 161742; 5441; 5516; 3187; 23543; 7316; 5433; 2963; 2261; 6233; 27006; 2591; 5290; 5436	88	88
Signaling by FGFR2	7.72449e-05	0.00116494	Reactome	R-HSA-5654738	ENSG00000113575; ENSG00000166225; ENSG00000170315; ENSG00000138675; ENSG00000011304; ENSG00000105568; ENSG00000160691; ENSG00000113578; ENSG00000174775; ENSG00000163882; ENSG00000145675; ENSG00000137440; ENSG00000005075; ENSG00000181222; ENSG00000177885; ENSG00000143947; ENSG00000151923; ENSG00000047315; ENSG00000150991; ENSG00000100030; ENSG00000100142; ENSG00000221983; ENSG00000188342; ENSG0000…	867; 673; 5435; 10253; 8569; 80004; 9982; 5439; 2250; 23543; 5430; 5335; 4686; 5781; 7072; 5516; 7073; 2263; 6464; 3187; 2885; 3178; 5515; 6654; 2246; 6714; 7316; 5440; 7311; 5594; 3185; 5433; 2963; 54845; 4670; 8074; 5437; 22916; 5518; 5295; 2252; 3265; 5432; 2247; 7314; 6233; 5441; 27006; 3845; 5290; 8817; 5436; 2251; 5725; 5431; 10818	74	74
RNA Polymerase II Pre-transcription Events	8.30963e-05	0.00122666	Reactome	R-HSA-674695	ENSG00000103363; ENSG00000064313; ENSG00000140395; ENSG00000134480; ENSG00000165632; ENSG00000145088; ENSG00000122728; ENSG00000272047; ENSG00000112592; ENSG00000177700; ENSG00000005075; ENSG00000181222; ENSG00000082258; ENSG00000145736; ENSG00000136807; ENSG00000196235; ENSG00000141384; ENSG00000197780; ENSG00000144597; ENSG00000134058; ENSG00000020426; ENSG00000270647; ENSG00000153767; ENSG0000…	8148; 6883; 7936; 123169; 8812; 5435; 2961; 6872; 6830; 22916; 27125; 5439; 4298; 4331; 25920; 5430; 55677; 6882; 51497; 4686; 55840; 5441; 904; 6829; 9150; 905; 2960; 54623; 138474; 6873; 6908; 83860; 6879; 2957; 5440; 2959; 902; 51224; 8178; 5433; 2963; 6923; 5437; 399511; 23168; 2958; 80349; 6880; 1025; 4300; 85403; 6877; 5432; 79577; 6884; 6881; 1022; 404672; 6875; 5436; 2966; 5431; 6921	85	85
Ribosomal scanning and start codon recognition	8.97584e-05	0.0013043	Reactome	R-HSA-72702	ENSG00000178982; ENSG00000233927; ENSG00000227097; ENSG00000106263; ENSG00000149100; ENSG00000107581; ENSG00000084623; ENSG00000083845; ENSG00000110700; ENSG00000138326; ENSG00000147677; ENSG00000231500; ENSG00000125977; ENSG00000140988; ENSG00000115268; ENSG00000171858; ENSG00000134001; ENSG00000175390; ENSG00000177954; ENSG00000112306; ENSG00000143947; ENSG00000142534; ENSG00000134419; ENSG0000…	6228; 1965; 6223; 1964; 6203; 6232; 6194; 51065; 6227; 10480; 1983; 6218; 8661; 8668; 8665; 6231; 6222; 6205; 6202; 6209; 6235; 6189; 8894; 388524; 6206; 3646; 6193; 6230; 51386; 6217; 6208; 6234; 6188; 6201; 2197; 3921; 6187; 1981; 8662; 7458; 6229; 6191; 27335; 6233; 646195; 6224; 8667; 1968; 6210; 6207	66	65
Translation initiation complex formation	8.97584e-05	0.0013043	Reactome	R-HSA-72649	ENSG00000178982; ENSG00000233927; ENSG00000227097; ENSG00000106263; ENSG00000149100; ENSG00000107581; ENSG00000084623; ENSG00000083845; ENSG00000110700; ENSG00000138326; ENSG00000147677; ENSG00000231500; ENSG00000125977; ENSG00000140988; ENSG00000115268; ENSG00000171858; ENSG00000134001; ENSG00000175390; ENSG00000177954; ENSG00000112306; ENSG00000143947; ENSG00000142534; ENSG00000134419; ENSG0000…	6228; 1965; 6223; 1964; 6203; 6232; 6194; 51065; 6227; 10480; 6207; 6218; 8661; 8668; 8665; 6231; 6222; 6205; 6202; 6209; 6235; 6189; 8894; 388524; 6206; 3646; 26986; 6193; 6230; 51386; 6217; 6208; 6234; 6188; 6201; 2197; 3921; 6187; 1981; 8662; 7458; 6229; 6191; 27335; 6233; 646195; 6224; 8667; 1968; 6210	66	65
TP53 Regulates Transcription of Cell Death Genes	9.0861e-05	0.00131348	Reactome	R-HSA-5633008	ENSG00000120471; ENSG00000112378; ENSG00000005339; ENSG00000164938; ENSG00000138794; ENSG00000105327; ENSG00000104689; ENSG00000177595; ENSG00000149932; ENSG00000188419; ENSG00000003400; ENSG00000100949; ENSG00000149311; ENSG00000089685; ENSG00000137752; ENSG00000104419; ENSG00000137955; ENSG00000115107; ENSG00000197050; ENSG00000173535; ENSG00000173530; ENSG00000073282; ENSG00000088808; ENSG0000…	7157; 94241; 472; 8626; 147923; 27166; 124446; 604; 1387; 63970; 839; 5876; 64065; 23368; 8795; 665; 5875; 10397; 58484; 8794; 1121; 84883; 79370; 51499; 5366; 317; 55240; 8738; 27113; 332; 55367; 8793; 843; 3486; 8797; 834	44	44
Golgi Associated Vesicle Biogenesis	9.76109e-05	0.00140379	Reactome	R-HSA-432722	ENSG00000137486; ENSG00000072274; ENSG00000011405; ENSG00000089818; ENSG00000197081; ENSG00000133138; ENSG00000167996; ENSG00000108774; ENSG00000047579; ENSG00000134262; ENSG00000166747; ENSG00000182827; ENSG00000122126; ENSG00000073921; ENSG00000239264; ENSG00000109686; ENSG00000220205; ENSG00000182287; ENSG00000152056; ENSG00000116675; ENSG00000134644; ENSG00000143761; ENSG00000129354; ENSG0000…	3482; 1211; 4952; 25977; 9829; 3312; 2495; 7037; 8546; 2804; 130340; 1213; 286451; 23431; 1362; 408; 6643; 10053; 9698; 64746; 7163; 7164; 375; 8905; 2580; 8673; 1176; 6845; 84062; 54885; 5878; 1785; 1174; 55330; 5286; 8301; 8775; 2512; 81567; 6844; 51429; 10717; 152503; 164	56	56
FGFR2 alternative splicing	0.000108568	0.00152982	Reactome	R-HSA-6803529	ENSG00000011304; ENSG00000163882; ENSG00000005075; ENSG00000181222; ENSG00000151923; ENSG00000188342; ENSG00000104413; ENSG00000100142; ENSG00000114503; ENSG00000103067; ENSG00000047315; ENSG00000169813; ENSG00000147669; ENSG00000066468; ENSG00000144231; ENSG00000177700; ENSG00000136937; ENSG00000168002; ENSG00000116001; ENSG00000100320; ENSG00000102978; ENSG00000169045; ENSG00000099783; ENSG0000…	7073; 5435; 22916; 5439; 5430; 2263; 4686; 54845; 7072; 5441; 4670; 3187; 3178; 23543; 5440; 5433; 2963; 5437; 80004; 5432; 3185; 5436; 5725; 5431	27	27
Metabolism of amino acids and derivatives	0.000109121	0.00152989	Reactome	R-HSA-71291	ENSG00000176974; ENSG00000233927; ENSG00000197958; ENSG00000168528; ENSG00000166986; ENSG00000182899; ENSG00000103507; ENSG00000159423; ENSG00000060982; ENSG00000148672; ENSG00000132164; ENSG00000164300; ENSG00000153406; ENSG00000185414; ENSG00000109618; ENSG00000108298; ENSG00000231500; ENSG00000142676; ENSG00000101444; ENSG00000166441; ENSG00000164022; ENSG00000188846; ENSG00000181192; ENSG0000…	23636; 7296; 6124; 6203; 4967; 5625; 6227; 4946; 57515; 445; 4736; 6528; 138199; 4706; 548596; 6176; 2746; 883; 4141; 57407; 6206; 223; 55217; 6155; 6230; 6301; 27034; 51074; 9673; 26275; 8942; 51520; 9255; 152926; 7306; 6539; 6134; 6205; 3735; 6158; 6229; 29920; 8140; 6171; 3067; 6135; 4357; 5162; 162417; 10955; 1373; 10295; 6210; 501; 6144; 2639; 6157; 6232; 51065; 50506; 2752; 6233; 6999; 6159…	339	336
Regulation of TP53 Activity	0.000116098	0.00161957	Reactome	R-HSA-5633007	ENSG00000102054; ENSG00000064313; ENSG00000105568; ENSG00000122728; ENSG00000164938; ENSG00000083168; ENSG00000197780; ENSG00000150991; ENSG00000088325; ENSG00000108984; ENSG00000148835; ENSG00000163781; ENSG00000135679; ENSG00000113328; ENSG00000170633; ENSG00000137713; ENSG00000100393; ENSG00000113522; ENSG00000173846; ENSG00000117020; ENSG00000166908; ENSG00000064393; ENSG00000172530; ENSG0000…	23779; 6883; 8626; 1017; 1107; 84126; 983; 4194; 22974; 6879; 1457; 9212; 9891; 5519; 4193; 1432; 133746; 5305; 8900; 6117; 639; 9099; 10524; 3065; 1460; 5571; 6880; 890; 10419; 5608; 7157; 900; 51230; 7862; 6875; 79813; 138474; 5515; 83860; 25946; 6790; 580; 5931; 29117; 28996; 5518; 10848; 64769; 253260; 23774; 204851; 208; 2033; 4683; 6877; 1108; 6446; 472; 6872; 7156; 9219; 5565; 53615; 5562;…	163	163
Cilium Assembly	0.00012302	0.00170759	Reactome	R-HSA-5617833	ENSG00000105568; ENSG00000008710; ENSG00000119977; ENSG00000118965; ENSG00000005249; ENSG00000136861; ENSG00000166851; ENSG00000032742; ENSG00000198707; ENSG00000101639; ENSG00000186638; ENSG00000165533; ENSG00000198089; ENSG00000188229; ENSG00000119650; ENSG00000175216; ENSG00000084731; ENSG00000121289; ENSG00000101052; ENSG00000141577; ENSG00000131437; ENSG00000101624; ENSG00000072864; ENSG0000…	79989; 23322; 57560; 95681; 140735; 85302; 983; 4867; 11020; 9702; 1069; 5310; 23059; 8100; 8766; 26123; 9814; 9321; 11127; 5577; 84131; 28981; 55770; 121441; 26160; 150737; 9742; 132320; 56623; 5147; 7846; 146057; 1454; 8481; 7532; 57787; 54536; 9793; 22920; 1453; 23332; 5566; 6102; 80184; 9727; 9738; 79441; 79659; 92104; 5518; 7277; 55722; 5347; 57728; 8655; 112752; 5311; 83658; 9662; 123016; 5…	178	178
Signaling by VEGF	0.000128889	0.00177143	Reactome	R-HSA-194138	ENSG00000055163; ENSG00000149269; ENSG00000072062; ENSG00000150760; ENSG00000169398; ENSG00000164327; ENSG00000273749; ENSG00000158195; ENSG00000175866; ENSG00000145675; ENSG00000143933; ENSG00000136754; ENSG00000166501; ENSG00000061676; ENSG00000145715; ENSG00000138448; ENSG00000123104; ENSG00000120899; ENSG00000150995; ENSG00000168036; ENSG00000185386; ENSG00000050820; ENSG00000254999; ENSG0000…	805; 5578; 1495; 3791; 9475; 3265; 9261; 3728; 64223; 26999; 1432; 3708; 23191; 5580; 7422; 3845; 10006; 2185; 801; 5062; 1500; 9047; 3709; 6714; 4690; 5566; 5590; 5879; 10787; 1398; 5295; 1793; 253260; 857; 3710; 208; 5058; 1535; 23779; 55845; 2321; 9564; 8829; 5335; 5921; 3690; 2324; 10458; 63916; 5291; 5600; 10163; 4688; 5579; 8936; 5228; 7867; 5170; 10451; 387; 1499; 8877; 8440; 5747; 10000; …	100	100
DNA Double Strand Break Response	0.000135575	0.00185144	Reactome	R-HSA-5693606	ENSG00000170315; ENSG00000197061; ENSG00000158406; ENSG00000180596; ENSG00000188486; ENSG00000183765; ENSG00000124635; ENSG00000172977; ENSG00000067369; ENSG00000009954; ENSG00000185130; ENSG00000153147; ENSG00000143947; ENSG00000097007; ENSG00000158019; ENSG00000185515; ENSG00000274290; ENSG00000150991; ENSG00000109685; ENSG00000277224; ENSG00000273542; ENSG00000221983; ENSG00000105393; ENSG0000…	7316; 7157; 7329; 9656; 3014; 7158; 472; 51588; 29086; 8363; 8924; 8345; 51720; 8365; 8290; 85236; 672; 9025; 8339; 51035; 8294; 7341; 9682; 25; 2140; 121504; 7336; 8340; 165918; 11200; 7311; 8364; 8344; 580; 8467; 10111; 8970; 10524; 5536; 23030; 8343; 9577; 8349; 7468; 8367; 8314; 8360; 128312; 9031; 7314; 6233; 3838; 79184; 8362; 8347; 4683; 3017; 322	79	78
Host Interactions of HIV factors	0.000136038	0.00185144	Reactome	R-HSA-162909	ENSG00000100387; ENSG00000103363; ENSG00000170315; ENSG00000155561; ENSG00000085415; ENSG00000082898; ENSG00000175334; ENSG00000206503; ENSG00000113558; ENSG00000221983; ENSG00000166266; ENSG00000108424; ENSG00000047410; ENSG00000095319; ENSG00000136807; ENSG00000114030; ENSG00000157020; ENSG00000102900; ENSG00000196313; ENSG00000182287; ENSG00000152056; ENSG00000136238; ENSG00000150991; ENSG0000…	5914; 293; 904; 23511; 9972; 292; 8815; 375; 163; 238; 4928; 1175; 57122; 8065; 653214; 9631; 567; 5062; 79902; 4927; 3837; 5478; 7175; 130340; 5879; 5903; 7514; 100101267; 10762; 348995; 9978; 1174; 55746; 81929; 23636; 161; 9688; 23165; 1173; 8480; 164; 10053; 6396; 6923; 8905; 7311; 3836; 55690; 919; 7314; 6500; 1104; 55706; 3105; 3159; 160; 200316; 7316; 291; 9818; 8086; 1025; 9883; 6233; 6921	89	89
APC/C:Cdh1 mediated degradation of Cdc20 and other APC/C:Cdh1 targeted proteins in late mitosis/early G1	0.000140659	0.00188673	Reactome	R-HSA-174178	ENSG00000170315; ENSG00000196510; ENSG00000170142; ENSG00000117399; ENSG00000130177; ENSG00000175063; ENSG00000176386; ENSG00000176248; ENSG00000105325; ENSG00000164611; ENSG00000139687; ENSG00000164162; ENSG00000166851; ENSG00000150991; ENSG00000145604; ENSG00000153107; ENSG00000221983; ENSG00000178999; ENSG00000108106; ENSG00000143947; ENSG00000166295; ENSG00000004897; ENSG00000087586; ENSG0000…	5347; 29945; 5925; 27338; 10393; 7311; 29882; 6502; 9232; 991; 51434; 8881; 9212; 246184; 51529; 7316; 51343; 6790; 11065; 7324; 51433; 7314; 6233; 996; 119504; 64682	30	30
Budding and maturation of HIV virion	0.000140659	0.00188673	Reactome	R-HSA-162588	ENSG00000170315; ENSG00000130724; ENSG00000009844; ENSG00000141971; ENSG00000176108; ENSG00000083937; ENSG00000049759; ENSG00000150991; ENSG00000221983; ENSG00000101421; ENSG00000119541; ENSG00000139722; ENSG00000196814; ENSG00000176428; ENSG00000170248; ENSG00000086065; ENSG00000167987; ENSG00000165006; ENSG00000143947; ENSG00000164695; ENSG00000196262; ENSG00000198618; ENSG00000254505; ENSG0000…	7316; 29082; 653214; 27243; 51510; 89853; 55048; 128866; 51534; 5478; 10015; 93343; 9525; 7311; 51652; 155382; 27183; 100526767; 25978; 79643; 51271; 7314; 6233; 92421; 23327; 79720	30	30
Downstream signal transduction	0.000140659	0.00188673	Reactome	R-HSA-186763	ENSG00000166888; ENSG00000134853; ENSG00000173757; ENSG00000158092; ENSG00000145715; ENSG00000177885; ENSG00000051382; ENSG00000126561; ENSG00000050820; ENSG00000197461; ENSG00000174775; ENSG00000100311; ENSG00000141738; ENSG00000179295; ENSG00000168610; ENSG00000115415; ENSG00000197122; ENSG00000115904; ENSG00000124181; ENSG00000121879; ENSG00000145675; ENSG00000167193; ENSG00000133703; ENSG0000…	5921; 6776; 2886; 6777; 9564; 6774; 6772; 5781; 6714; 3265; 8440; 4690; 5335; 5156; 2885; 1399; 5155; 5159; 5291; 1398; 5154; 5295; 6778; 6654; 3845; 5290	30	30
Transcriptional regulation by RUNX3	0.000146887	0.00196083	Reactome	R-HSA-8878159	ENSG00000170315; ENSG00000020633; ENSG00000138795; ENSG00000108773; ENSG00000148400; ENSG00000124762; ENSG00000161021; ENSG00000168036; ENSG00000150991; ENSG00000147889; ENSG00000187079; ENSG00000153094; ENSG00000221983; ENSG00000100603; ENSG00000137693; ENSG00000068024; ENSG00000108854; ENSG00000184384; ENSG00000135679; ENSG00000005339; ENSG00000197122; ENSG00000114315; ENSG00000074219; ENSG0000…	7316; 7157; 22938; 2648; 9794; 4089; 595; 6046; 7314; 1387; 182; 84441; 7311; 1499; 83439; 6714; 7003; 10413; 4088; 1490; 4851; 1029; 1026; 6932; 64750; 55534; 8463; 4193; 10018; 861; 864; 4609; 6233; 2309; 3280; 9759; 2033; 3516; 51176	49	49
Activation of APC/C and APC/C:Cdc20 mediated degradation of mitotic proteins	0.000167796	0.00219789	Reactome	R-HSA-176814	ENSG00000170315; ENSG00000170312; ENSG00000170142; ENSG00000117399; ENSG00000130177; ENSG00000175063; ENSG00000176386; ENSG00000176248; ENSG00000004897; ENSG00000164611; ENSG00000117650; ENSG00000145386; ENSG00000164162; ENSG00000166851; ENSG00000150991; ENSG00000153107; ENSG00000221983; ENSG00000133101; ENSG00000154473; ENSG00000108106; ENSG00000143947; ENSG00000166295; ENSG00000196510; ENSG0000…	29945; 5347; 27338; 983; 7311; 29882; 10393; 9232; 991; 51434; 8881; 246184; 51529; 7316; 4751; 891; 11065; 8900; 7324; 701; 51433; 9184; 890; 7314; 6233; 996; 119504; 64682	33	33
Cellular response to chemical stress	0.000175006	0.00227143	Reactome	R-HSA-9711123	ENSG00000163631; ENSG00000100387; ENSG00000101213; ENSG00000170315; ENSG00000178078; ENSG00000164919; ENSG00000135940; ENSG00000109610; ENSG00000184470; ENSG00000005339; ENSG00000198938; ENSG00000197930; ENSG00000140396; ENSG00000165672; ENSG00000233276; ENSG00000104687; ENSG00000112096; ENSG00000178741; ENSG00000176340; ENSG00000113558; ENSG00000164294; ENSG00000156273; ENSG00000150991; ENSG0000…	7296; 4513; 571; 6649; 10499; 10587; 4780; 6907; 8454; 7295; 23054; 25824; 1327; 5580; 1351; 6604; 5469; 10628; 4512; 79718; 6648; 30001; 9611; 4697; 1329; 1535; 9978; 7001; 645; 5034; 9167; 9377; 1350; 6256; 3163; 493869; 2936; 2878; 318; 1349; 4363; 7311; 7975; 81502; 2877; 10935; 7314; 6500; 4688; 2882; 847; 23309; 5753; 644; 1387; 1345; 9612; 653361; 6647; 7316; 3162; 2950; 1337; 55620; 1340;…	99	99
Ub-specific processing proteases	0.000175038	0.00227143	Reactome	R-HSA-5689880	ENSG00000137486; ENSG00000133135; ENSG00000141378; ENSG00000106799; ENSG00000041357; ENSG00000175792; ENSG00000124635; ENSG00000126858; ENSG00000090432; ENSG00000092853; ENSG00000150991; ENSG00000099341; ENSG00000277224; ENSG00000108854; ENSG00000100644; ENSG00000135679; ENSG00000158373; ENSG00000100804; ENSG00000180596; ENSG00000184979; ENSG00000168646; ENSG00000048028; ENSG00000196890; ENSG0000…	10869; 5691; 5702; 4089; 1540; 5715; 23198; 27005; 4086; 4194; 7375; 85236; 8237; 8312; 64135; 25862; 5694; 5701; 5718; 8349; 3017; 8724; 64750; 10474; 4193; 7419; 408; 7353; 8900; 9491; 10213; 5693; 5704; 8343; 154; 51651; 10254; 5717; 5423; 890; 128312; 92815; 8607; 5687; 8340; 7157; 5711; 5720; 330; 4092; 10868; 5690; 2625; 6502; 23032; 5714; 8345; 79594; 9099; 55031; 329; 63967; 8975; 6478; 5…	214	214
Recruitment and ATM-mediated phosphorylation of repair and signaling proteins at DNA double strand breaks	0.000190062	0.00243244	Reactome	R-HSA-5693565	ENSG00000170315; ENSG00000197061; ENSG00000158406; ENSG00000180596; ENSG00000188486; ENSG00000183765; ENSG00000124635; ENSG00000172977; ENSG00000067369; ENSG00000009954; ENSG00000185130; ENSG00000153147; ENSG00000143947; ENSG00000097007; ENSG00000158019; ENSG00000185515; ENSG00000274290; ENSG00000150991; ENSG00000109685; ENSG00000277224; ENSG00000273542; ENSG00000221983; ENSG00000105393; ENSG0000…	7316; 7157; 7329; 9656; 3014; 7158; 472; 51588; 29086; 8363; 8924; 8345; 51720; 8365; 8290; 85236; 5536; 9025; 8339; 51035; 8294; 7341; 9682; 25; 2140; 121504; 7336; 8340; 165918; 11200; 7311; 8364; 8344; 580; 8467; 10111; 8970; 10524; 672; 23030; 8343; 9577; 8349; 7468; 8367; 8314; 8360; 128312; 9031; 7314; 6233; 79184; 8362; 8347; 4683; 3017; 322	78	77
rRNA modification in the nucleus and cytosol	0.000205681	0.00259661	Reactome	R-HSA-6790901	ENSG00000165733; ENSG00000164934; ENSG00000105202; ENSG00000007520; ENSG00000011260; ENSG00000227057; ENSG00000086189; ENSG00000108651; ENSG00000183751; ENSG00000164587; ENSG00000140988; ENSG00000165271; ENSG00000115368; ENSG00000132467; ENSG00000130935; ENSG00000117597; ENSG00000105671; ENSG00000114767; ENSG00000189306; ENSG00000177971; ENSG00000253797; ENSG00000120158; ENSG00000126749; ENSG0000…	6187; 10171; 6203; 25926; 6194; 134430; 2091; 115939; 10199; 88745; 10813; 11056; 22984; 23160; 9790; 55127; 55813; 65083; 9724; 4809; 6208; 57050; 27341; 51096; 84135; 6201; 10436; 51504; 55505; 27292; 84128; 9277; 1736; 25879; 27042; 10607; 57647; 114049; 27340; 54555; 92856; 51077; 9136; 55272	58	57
rRNA processing in the nucleus and cytosol	0.000205681	0.00259661	Reactome	R-HSA-8868773	ENSG00000165733; ENSG00000164934; ENSG00000105202; ENSG00000007520; ENSG00000011260; ENSG00000227057; ENSG00000086189; ENSG00000108651; ENSG00000183751; ENSG00000164587; ENSG00000140988; ENSG00000165271; ENSG00000115368; ENSG00000132467; ENSG00000130935; ENSG00000117597; ENSG00000105671; ENSG00000114767; ENSG00000189306; ENSG00000177971; ENSG00000253797; ENSG00000120158; ENSG00000126749; ENSG0000…	6187; 10171; 6203; 25926; 6194; 134430; 2091; 115939; 10199; 88745; 10813; 11056; 22984; 23160; 9790; 55127; 55813; 65083; 9724; 4809; 6208; 57050; 27341; 51096; 84135; 6201; 10436; 51504; 55505; 27292; 84128; 9277; 1736; 25879; 27042; 10607; 57647; 114049; 27340; 54555; 92856; 51077; 9136; 55272	58	57
Signaling by PDGF	0.00021272	0.00266855	Reactome	R-HSA-186797	ENSG00000127947; ENSG00000166888; ENSG00000134853; ENSG00000173757; ENSG00000134871; ENSG00000158092; ENSG00000145715; ENSG00000049089; ENSG00000197122; ENSG00000177885; ENSG00000051382; ENSG00000126561; ENSG00000145431; ENSG00000186340; ENSG00000050820; ENSG00000197461; ENSG00000174775; ENSG00000100311; ENSG00000163359; ENSG00000141738; ENSG00000179295; ENSG00000168610; ENSG00000115415; ENSG0000…	5327; 131873; 8440; 2886; 1293; 6777; 9564; 7058; 7057; 5335; 56034; 6772; 5781; 6714; 3265; 1292; 5921; 6776; 4690; 5156; 2885; 1291; 6696; 1399; 1282; 7060; 5155; 3845; 1286; 5159; 5291; 6774; 1398; 5154; 1284; 5295; 6778; 7059; 1298; 6654; 5290; 5782	54	54
Phospholipid metabolism	0.000217602	0.00269827	Reactome	R-HSA-1483257	ENSG00000163719; ENSG00000091039; ENSG00000038210; ENSG00000123684; ENSG00000087253; ENSG00000141506; ENSG00000111666; ENSG00000069764; ENSG00000139505; ENSG00000167588; ENSG00000122126; ENSG00000163803; ENSG00000168970; ENSG00000186111; ENSG00000171608; ENSG00000062282; ENSG00000100330; ENSG00000143761; ENSG00000163624; ENSG00000102125; ENSG00000172197; ENSG00000144566; ENSG00000145675; ENSG0000…	8821; 8399; 51763; 25816; 10162; 55300; 59338; 5291; 5867; 2819; 57678; 8897; 23175; 5868; 56894; 1457; 27132; 151056; 375; 63874; 8867; 84879; 90809; 114884; 22908; 23761; 8694; 8776; 5783; 1460; 56623; 201164; 9896; 5286; 283748; 57605; 171586; 8895; 55750; 64600; 377; 64900; 80339; 55326; 51365; 126282; 23659; 23171; 55361; 23259; 56261; 1040; 79153; 3030; 154141; 5288; 9108; 66036; 22874; 544…	213	213
Macroautophagy	0.000233957	0.00287475	Reactome	R-HSA-1632852	ENSG00000116586; ENSG00000163719; ENSG00000150991; ENSG00000094631; ENSG00000144848; ENSG00000171109; ENSG00000139197; ENSG00000158828; ENSG00000111725; ENSG00000131791; ENSG00000170315; ENSG00000213585; ENSG00000143947; ENSG00000204435; ENSG00000109270; ENSG00000077380; ENSG00000116288; ENSG00000139112; ENSG00000167965; ENSG00000185122; ENSG00000032742; ENSG00000264364; ENSG00000177058; ENSG0000…	7416; 8408; 23710; 140735; 8897; 8100; 81631; 1457; 5116; 8649; 1460; 9776; 28956; 9140; 5571; 55062; 10452; 6009; 3312; 55626; 153129; 6714; 9868; 54543; 123; 10226; 11345; 5565; 60673; 9927; 11315; 10542; 55669; 8655; 56993; 472; 26100; 5562; 387521; 11152; 57521; 64223; 64419; 7311; 139341; 23192; 55054; 30849; 64422; 4077; 7314; 1459; 5564; 8878; 1781; 22863; 5830; 84749; 64121; 389541; 55004…	106	106
G1/S Transition	0.000265347	0.00316375	Reactome	R-HSA-69206	ENSG00000113575; ENSG00000164815; ENSG00000170315; ENSG00000170312; ENSG00000166483; ENSG00000105568; ENSG00000112118; ENSG00000101868; ENSG00000198056; ENSG00000125952; ENSG00000113558; ENSG00000101213; ENSG00000137713; ENSG00000145386; ENSG00000097046; ENSG00000139687; ENSG00000177084; ENSG00000134480; ENSG00000150991; ENSG00000020426; ENSG00000132383; ENSG00000111276; ENSG00000221983; ENSG0000…	5422; 5111; 8318; 5426; 1017; 4175; 595; 5925; 8454; 23595; 55388; 4331; 8317; 983; 7311; 1027; 5516; 54107; 6502; 6241; 4999; 10000; 4149; 7465; 5557; 4998; 1026; 7316; 5519; 23649; 891; 902; 4173; 10926; 8900; 990; 6117; 5515; 56655; 7083; 5753; 4176; 5518; 890; 4609; 4172; 51053; 7314; 6233; 6500; 5427; 1022; 208; 23594; 7029; 5001	76	76
APC/C:Cdc20 mediated degradation of mitotic proteins	0.000267656	0.0031777	Reactome	R-HSA-176409	ENSG00000170315; ENSG00000170312; ENSG00000170142; ENSG00000117399; ENSG00000130177; ENSG00000175063; ENSG00000176386; ENSG00000176248; ENSG00000004897; ENSG00000164611; ENSG00000117650; ENSG00000145386; ENSG00000164162; ENSG00000150991; ENSG00000153107; ENSG00000221983; ENSG00000133101; ENSG00000154473; ENSG00000108106; ENSG00000143947; ENSG00000166295; ENSG00000196510; ENSG00000156970; ENSG0000…	29945; 27338; 983; 7311; 29882; 10393; 9232; 991; 51434; 8881; 246184; 51529; 7316; 4751; 891; 11065; 8900; 7324; 701; 51433; 9184; 890; 7314; 6233; 996; 119504; 64682	32	32
PI Metabolism	0.000282034	0.00332015	Reactome	R-HSA-1483255	ENSG00000117461; ENSG00000163719; ENSG00000169499; ENSG00000038210; ENSG00000011405; ENSG00000087053; ENSG00000145779; ENSG00000186111; ENSG00000168918; ENSG00000171100; ENSG00000003987; ENSG00000148384; ENSG00000211456; ENSG00000139505; ENSG00000198825; ENSG00000122126; ENSG00000185361; ENSG00000159082; ENSG00000155252; ENSG00000141506; ENSG00000063601; ENSG00000102886; ENSG00000116095; ENSG0000…	51573; 200576; 8394; 8867; 6305; 5868; 25816; 5298; 377; 55300; 126282; 54545; 22876; 5867; 4534; 5287; 81846; 23533; 66036; 51763; 22874; 55361; 8776; 5293; 64419; 388121; 375775; 22908; 9896; 375; 27124; 9108; 3636; 54477; 65977; 54893; 4952; 59338; 79153; 90809; 8821; 9107; 5728; 59339; 5291; 5305; 5783; 56623; 8897; 5295; 30849; 5288; 5286; 23396; 3635; 23760; 5290; 9110; 79837; 8503; 8898	84	84
AURKA Activation by TPX2	0.000287833	0.00334474	Reactome	R-HSA-8854518	ENSG00000106477; ENSG00000072062; ENSG00000170312; ENSG00000213923; ENSG00000105568; ENSG00000249115; ENSG00000167552; ENSG00000138107; ENSG00000142731; ENSG00000103540; ENSG00000136861; ENSG00000117650; ENSG00000166037; ENSG00000005249; ENSG00000077380; ENSG00000137100; ENSG00000166851; ENSG00000196230; ENSG00000074054; ENSG00000214367; ENSG00000007168; ENSG00000088325; ENSG00000198707; ENSG0000…	5347; 1454; 1069; 8655; 8481; 7532; 10733; 22919; 95681; 1781; 79959; 11190; 10383; 5108; 54820; 7840; 23354; 80321; 1453; 22994; 983; 23332; 7283; 9662; 22974; 5116; 9814; 5577; 84131; 4751; 121441; 6790; 5518; 1778; 9738; 79441; 11116; 5048; 115106; 55125; 11258; 7846; 7277; 80184; 9793; 54930; 3161; 5566; 55722; 22897; 203068; 55755; 9702; 10121	73	73
VEGFA-VEGFR2 Pathway	0.000288918	0.00334474	Reactome	R-HSA-4420097	ENSG00000055163; ENSG00000149269; ENSG00000072062; ENSG00000150760; ENSG00000169398; ENSG00000164327; ENSG00000273749; ENSG00000158195; ENSG00000175866; ENSG00000145675; ENSG00000143933; ENSG00000136754; ENSG00000166501; ENSG00000061676; ENSG00000145715; ENSG00000138448; ENSG00000123104; ENSG00000120899; ENSG00000150995; ENSG00000168036; ENSG00000185386; ENSG00000050820; ENSG00000254999; ENSG0000…	8440; 805; 5578; 1495; 3791; 9475; 3265; 9261; 3728; 64223; 26999; 1432; 23191; 5580; 7422; 3845; 10006; 2185; 801; 5062; 1500; 9047; 6714; 4690; 5566; 5590; 5879; 10787; 1398; 5295; 1793; 253260; 857; 3710; 208; 5058; 1535; 23779; 55845; 9564; 3709; 5335; 5921; 3690; 10458; 63916; 5291; 5600; 10163; 4688; 5579; 8936; 7867; 5170; 10451; 387; 1499; 8877; 5747; 10000; 653361; 3708; 6093; 7410; 3685…	92	92
Lysosome Vesicle Biogenesis	0.000296404	0.00340316	Reactome	R-HSA-432720	ENSG00000137486; ENSG00000105612; ENSG00000142192; ENSG00000175416; ENSG00000166747; ENSG00000213983; ENSG00000239264; ENSG00000134262; ENSG00000220205; ENSG00000182287; ENSG00000152056; ENSG00000116675; ENSG00000135677; ENSG00000143761; ENSG00000106367; ENSG00000124333; ENSG00000079805; ENSG00000130724; ENSG00000081014; ENSG00000109971; ENSG00000141367; ENSG00000003056; ENSG00000177182; ENSG0000…	1211; 1785; 3312; 8906; 27243; 164; 6845; 2799; 9179; 23431; 130340; 10053; 351; 4074; 375; 8905; 8673; 408; 1522; 6844; 9829; 1213; 157807; 11154; 81567; 1777; 1212; 1174; 10717	35	35
Autophagy	0.000300437	0.00343532	Reactome	R-HSA-9612973	ENSG00000116586; ENSG00000163719; ENSG00000150991; ENSG00000094631; ENSG00000144848; ENSG00000171109; ENSG00000139197; ENSG00000158828; ENSG00000111725; ENSG00000131791; ENSG00000170315; ENSG00000213585; ENSG00000143947; ENSG00000204435; ENSG00000109270; ENSG00000077380; ENSG00000116288; ENSG00000139112; ENSG00000167965; ENSG00000185122; ENSG00000032742; ENSG00000264364; ENSG00000177058; ENSG0000…	7416; 8408; 23710; 140735; 8897; 8100; 81631; 1457; 5116; 8649; 1460; 9776; 28956; 9140; 5571; 3326; 3920; 55062; 10452; 6009; 3312; 55626; 153129; 6714; 9868; 54543; 123; 10226; 11345; 5565; 60673; 9927; 11315; 10542; 55669; 8655; 56993; 472; 26100; 5562; 387521; 11152; 57521; 64223; 64419; 7311; 139341; 23192; 55054; 30849; 64422; 4077; 7314; 1459; 5564; 8878; 1781; 22863; 5830; 84749; 64121; 3…	113	113
DNA Replication	0.000309004	0.00351887	Reactome	R-HSA-69306	ENSG00000100387; ENSG00000181938; ENSG00000113558; ENSG00000196510; ENSG00000170142; ENSG00000147536; ENSG00000164815; ENSG00000133119; ENSG00000112118; ENSG00000101868; ENSG00000130177; ENSG00000006634; ENSG00000175063; ENSG00000176386; ENSG00000176248; ENSG00000170315; ENSG00000105325; ENSG00000145386; ENSG00000166508; ENSG00000035928; ENSG00000164162; ENSG00000150991; ENSG00000145604; ENSG0000…	5422; 9837; 4175; 1017; 56655; 8454; 27338; 64785; 55388; 8317; 51343; 6500; 2237; 29882; 5427; 54107; 6502; 4999; 5983; 51434; 8881; 4176; 246184; 5111; 51529; 7316; 5557; 7311; 10714; 23649; 64682; 4998; 4173; 10926; 11065; 8900; 6117; 7324; 23595; 29945; 84296; 5426; 51433; 890; 9978; 4172; 51053; 990; 7314; 6233; 996; 57804; 8318; 119504; 23594; 51659; 5981; 10393; 5001	81	81
Degradation of beta-catenin by the destruction complex	0.000315695	0.00358044	Reactome	R-HSA-195253	ENSG00000113575; ENSG00000100387; ENSG00000170315; ENSG00000105568; ENSG00000168646; ENSG00000104964; ENSG00000113558; ENSG00000068971; ENSG00000078304; ENSG00000019995; ENSG00000168036; ENSG00000150991; ENSG00000113712; ENSG00000221983; ENSG00000140332; ENSG00000066027; ENSG00000137713; ENSG00000103126; ENSG00000055130; ENSG00000134982; ENSG00000104695; ENSG00000116478; ENSG00000143947; ENSG0000…	7316; 54764; 7090; 8313; 5519; 2932; 5525; 83439; 5516; 1499; 8312; 5529; 5515; 6932; 7311; 1452; 8454; 5528; 324; 3065; 5527; 5518; 9978; 4609; 166; 7314; 6233; 6500; 7091; 5526; 51176	38	38
CLEC7A (Dectin-1) signaling	0.000326591	0.00367415	Reactome	R-HSA-5607764	ENSG00000113558; ENSG00000142867; ENSG00000143933; ENSG00000175104; ENSG00000107758; ENSG00000123104; ENSG00000221823; ENSG00000072803; ENSG00000150995; ENSG00000101096; ENSG00000172175; ENSG00000055208; ENSG00000103490; ENSG00000198668; ENSG00000138814; ENSG00000077150; ENSG00000006062; ENSG00000100906; ENSG00000165025; ENSG00000197122; ENSG00000072736; ENSG00000104856; ENSG00000096433; ENSG0000…	257397; 5530; 801; 5971; 5534; 805; 4790; 3709; 23118; 7189; 6714; 10892; 5970; 8517; 3708; 10454; 841; 3553; 23291; 8454; 4775; 6885; 5532; 29108; 8915; 5580; 4792; 6500; 3710; 4773; 9020; 4791; 6850	41	41
Signaling by NOTCH3	0.000330386	0.00370192	Reactome	R-HSA-9012852	ENSG00000080815; ENSG00000074181; ENSG00000170315; ENSG00000185630; ENSG00000146648; ENSG00000164683; ENSG00000108773; ENSG00000126787; ENSG00000148400; ENSG00000114315; ENSG00000161021; ENSG00000150991; ENSG00000013810; ENSG00000221983; ENSG00000100603; ENSG00000162736; ENSG00000184384; ENSG00000115415; ENSG00000005339; ENSG00000143801; ENSG00000100393; ENSG00000196782; ENSG00000117362; ENSG0000…	22938; 9787; 2648; 10460; 54492; 1387; 182; 23385; 83464; 4854; 28514; 6772; 5664; 102; 84441; 1956; 4851; 57534; 5087; 6233; 142678; 4904; 7316; 51107; 55534; 7311; 3516; 23286; 23462; 7314; 3280; 5663; 2033; 9148; 9794	44	44
SUMOylation of DNA damage response and repair proteins	0.000337955	0.00377158	Reactome	R-HSA-3108214	ENSG00000121481; ENSG00000120253; ENSG00000085415; ENSG00000184900; ENSG00000198887; ENSG00000255150; ENSG00000067066; ENSG00000164754; ENSG00000132383; ENSG00000095319; ENSG00000134686; ENSG00000108055; ENSG00000173894; ENSG00000157020; ENSG00000047410; ENSG00000102900; ENSG00000196313; ENSG00000163029; ENSG00000140464; ENSG00000147400; ENSG00000163961; ENSG00000069248; ENSG00000125450; ENSG0000…	7508; 6996; 7341; 55706; 7329; 51564; 9688; 9063; 23636; 51588; 79902; 493861; 6117; 4927; 8924; 23165; 23511; 9972; 5885; 84733; 672; 6612; 80012; 1069; 1912; 7175; 8535; 6672; 10274; 5371; 6396; 6045; 4928; 5903; 9818; 23137; 8480; 100101267; 6015; 10762; 79677; 57122; 10735; 348995; 142; 56160; 197370; 9883; 9126; 9656; 165918; 1029; 9631; 8086; 54780; 55746; 81929	78	78
L1CAM interactions	0.000347234	0.00385969	Reactome	R-HSA-373760	ENSG00000146648; ENSG00000197959; ENSG00000082458; ENSG00000137575; ENSG00000010017; ENSG00000145362; ENSG00000187164; ENSG00000196961; ENSG00000204435; ENSG00000109971; ENSG00000162302; ENSG00000100784; ENSG00000163531; ENSG00000213949; ENSG00000226650; ENSG00000185275; ENSG00000005961; ENSG00000177098; ENSG00000091136; ENSG00000133961; ENSG00000090889; ENSG00000106976; ENSG00000177189; ENSG0000…	8986; 8650; 6900; 6330; 1956; 1759; 1457; 163; 10048; 5594; 7430; 6329; 1175; 1460; 1739; 6711; 4897; 3672; 3312; 5962; 1742; 6714; 55800; 5879; 1741; 284217; 7410; 8515; 3680; 6195; 287; 938; 5058; 161; 1785; 3786; 8829; 57698; 1173; 288; 3690; 1211; 6197; 26052; 3678; 3912; 6712; 1459; 285643; 6331; 51332; 6709; 23114; 100133941; 160; 8506; 1272; 9252; 1808; 11313; 8828; 214; 24137; 3674; 6386;…	102	102
Nuclear Events (kinase and transcription factor activation)	0.000385364	0.00424966	Reactome	R-HSA-198725	ENSG00000113575; ENSG00000115738; ENSG00000166484; ENSG00000105568; ENSG00000111642; ENSG00000164086; ENSG00000125740; ENSG00000100784; ENSG00000118515; ENSG00000171223; ENSG00000120875; ENSG00000071242; ENSG00000089280; ENSG00000100030; ENSG00000185386; ENSG00000175592; ENSG00000162889; ENSG00000198576; ENSG00000130522; ENSG00000170345; ENSG00000112062; ENSG00000126767; ENSG00000079805; ENSG0000…	1108; 6446; 10221; 6938; 1848; 3398; 2354; 1785; 6197; 2002; 6236; 3397; 1846; 8061; 3727; 1386; 5516; 9261; 466; 9252; 23237; 2353; 5515; 1960; 5519; 5594; 1432; 4209; 5528; 3726; 4665; 5598; 1849; 3400; 1385; 6196; 5518; 5600; 7425; 1958; 4205; 2521; 6195; 2033; 2152; 6722	61	61
Intracellular signaling by second messengers	0.000397075	0.00432705	Reactome	R-HSA-9006925	ENSG00000102054; ENSG00000116586; ENSG00000186111; ENSG00000105568; ENSG00000134853; ENSG00000066468; ENSG00000160867; ENSG00000177885; ENSG00000005249; ENSG00000150995; ENSG00000078687; ENSG00000150991; ENSG00000114013; ENSG00000197461; ENSG00000134248; ENSG00000183943; ENSG00000141564; ENSG00000188191; ENSG00000149357; ENSG00000198668; ENSG00000135679; ENSG00000124216; ENSG00000141582; ENSG0000…	23779; 1385; 2264; 814; 3065; 3667; 192670; 805; 5578; 2065; 3164; 117145; 6615; 2146; 5525; 111; 115; 57761; 1956; 64223; 1386; 1457; 2064; 192669; 5577; 5519; 5594; 4193; 9112; 5159; 114; 5305; 28956; 23112; 1839; 1460; 64121; 1107; 5580; 8870; 9965; 4254; 5879; 2252; 3838; 2309; 113; 10818; 6591; 23252; 942; 2250; 801; 51564; 6009; 842; 84733; 84232; 8535; 153129; 57690; 6714; 80012; 2263; 293…	259	259
Regulation of RUNX1 Expression and Activity	0.000397819	0.00432705	Reactome	R-HSA-8934593	ENSG00000112576; ENSG00000100354; ENSG00000078687; ENSG00000159216; ENSG00000155363; ENSG00000110092; ENSG00000092847; ENSG00000134698; ENSG00000105810; ENSG00000140464; ENSG00000126070; ENSG00000197122; ENSG00000179295; ENSG00000090905; ENSG00000118971; ENSG00000123908	5781; 896; 57690; 6714; 26523; 861; 192670; 27161; 595; 894; 27327; 5371; 192669; 1021; 23112; 4343	17	17
DNA Double-Strand Break Repair	0.000398585	0.00432705	Reactome	R-HSA-5693532	ENSG00000197061; ENSG00000196419; ENSG00000197774; ENSG00000148229; ENSG00000100479; ENSG00000154920; ENSG00000124635; ENSG00000067369; ENSG00000092853; ENSG00000178295; ENSG00000150991; ENSG00000273542; ENSG00000009954; ENSG00000105393; ENSG00000163781; ENSG00000169139; ENSG00000163961; ENSG00000122008; ENSG00000158373; ENSG00000113522; ENSG00000073050; ENSG00000152457; ENSG00000177084; ENSG0000…	8365; 27343; 1017; 84126; 8363; 2140; 10038; 8345; 23030; 8290; 85236; 51035; 8914; 2547; 121504; 3017; 5429; 55183; 8364; 8900; 8467; 6117; 10524; 7158; 8343; 9577; 890; 57804; 8360; 128312; 9031; 3838; 79184; 6047; 5981; 8340; 7157; 3014; 5426; 51588; 165918; 5536; 5591; 7468; 10635; 7336; 54107; 10721; 10714; 580; 8339; 197342; 8367; 5889; 5531; 51750; 7515; 4683; 7329; 80198; 3981; 472; 54962…	169	168
MAPK targets/ Nuclear events mediated by MAP kinases	0.000424794	0.0045409	Reactome	R-HSA-450282	ENSG00000113575; ENSG00000166484; ENSG00000105568; ENSG00000164086; ENSG00000109339; ENSG00000100784; ENSG00000120875; ENSG00000071242; ENSG00000089280; ENSG00000100030; ENSG00000185386; ENSG00000162889; ENSG00000170345; ENSG00000112062; ENSG00000126767; ENSG00000137713; ENSG00000177189; ENSG00000115966; ENSG00000104695; ENSG00000139318; ENSG00000118260; ENSG00000068305; ENSG00000112640; ENSG0000…	6197; 2002; 1846; 5602; 5516; 9261; 466; 9252; 1386; 2353; 5515; 5519; 5594; 5601; 1432; 5528; 1849; 5598; 1385; 6196; 5518; 5600; 4205; 1848; 2521; 6195	31	31
Protein localization	0.000447165	0.0047618	Reactome	R-HSA-9609507	ENSG00000131508; ENSG00000177370; ENSG00000072210; ENSG00000106554; ENSG00000138413; ENSG00000127980; ENSG00000106089; ENSG00000121691; ENSG00000205981; ENSG00000242110; ENSG00000148832; ENSG00000183785; ENSG00000102125; ENSG00000116171; ENSG00000130204; ENSG00000113013; ENSG00000100412; ENSG00000134375; ENSG00000121680; ENSG00000133835; ENSG00000109519; ENSG00000132432; ENSG00000250479; ENSG0000…	131118; 516; 3155; 293; 54677; 2671; 2395; 196743; 5189; 3295; 83752; 219743; 400916; 23203; 2010; 51608; 5828; 23600; 224; 7917; 8504; 131474; 6844; 10452; 1891; 5621; 7322; 51142; 23417; 30; 9381; 10440; 10005; 3162; 570; 9868; 10245; 51807; 6449; 51024; 56942; 54543; 9409; 3417; 51; 1962; 5195; 1384; 439; 26063; 56993; 8540; 10455; 84269; 8799; 6342; 4515; 215; 7311; 54927; 118424; 27230; 2581…	165	165
Regulation of APC/C activators between G1/S and early anaphase	0.000485023	0.00510646	Reactome	R-HSA-176408	ENSG00000113558; ENSG00000170312; ENSG00000170142; ENSG00000117399; ENSG00000130177; ENSG00000175063; ENSG00000176386; ENSG00000176248; ENSG00000170315; ENSG00000105325; ENSG00000196510; ENSG00000145386; ENSG00000164162; ENSG00000166851; ENSG00000150991; ENSG00000153107; ENSG00000221983; ENSG00000133101; ENSG00000055130; ENSG00000154473; ENSG00000108106; ENSG00000123374; ENSG00000143947; ENSG0000…	5347; 27338; 983; 7311; 6500; 701; 29882; 10393; 991; 51434; 8881; 246184; 51529; 7316; 51343; 891; 8454; 11065; 8900; 7324; 29945; 51433; 9184; 890; 1017; 7314; 6233; 996; 119504; 64682	37	37
RND2 GTPase cycle	0.000495295	0.0051535	Reactome	R-HSA-9696270	ENSG00000166225; ENSG00000072274; ENSG00000072210; ENSG00000111647; ENSG00000100852; ENSG00000178252; ENSG00000160007; ENSG00000180900; ENSG00000090615; ENSG00000174943; ENSG00000163629; ENSG00000108830; ENSG00000174106; ENSG00000175220; ENSG00000137269; ENSG00000173702; ENSG00000090273; ENSG00000091164; ENSG00000145675; ENSG00000151914; ENSG00000134313; ENSG00000109079; ENSG00000142627; ENSG0000…	57498; 55227; 8153; 9352; 7037; 56667; 10726; 222584; 857; 1828; 1969; 7126; 23592; 27316; 9231; 10970; 11180; 2802; 22852; 392; 394; 253980; 5783; 23074; 81839; 11188; 224; 5295; 667; 55789; 23513; 2909; 3895; 10818	43	43
Calnexin/calreticulin cycle	0.000496878	0.0051535	Reactome	R-HSA-901042	ENSG00000170881; ENSG00000179218; ENSG00000162298; ENSG00000239305; ENSG00000150991; ENSG00000071537; ENSG00000204308; ENSG00000089597; ENSG00000221983; ENSG00000138942; ENSG00000127022; ENSG00000088298; ENSG00000159461; ENSG00000143947; ENSG00000072849; ENSG00000136731; ENSG00000167004; ENSG00000130175; ENSG00000145495; ENSG00000135506; ENSG00000170315	6400; 10299; 91445; 2923; 56886; 6048; 51009; 23193; 7844; 84447; 267; 7316; 821; 7311; 811; 55741; 5589; 10956; 7314; 6233; 11236	24	24
Cyclin A/B1/B2 associated events during G2/M transition	0.000496878	0.0051535	Reactome	R-HSA-69273	ENSG00000113575; ENSG00000127564; ENSG00000166851; ENSG00000170312; ENSG00000134480; ENSG00000166483; ENSG00000134058; ENSG00000020426; ENSG00000105568; ENSG00000158402; ENSG00000145386; ENSG00000137713; ENSG00000157456; ENSG00000221914; ENSG00000214517; ENSG00000101224; ENSG00000123374; ENSG00000104695; ENSG00000111206; ENSG00000134057; ENSG00000133101	995; 9088; 5347; 1017; 4331; 983; 994; 7465; 5516; 9133; 5520; 5515; 5519; 891; 902; 8900; 51400; 5518; 890; 2305; 1022	24	24
Transport to the Golgi and subsequent modification	0.000501691	0.00518414	Reactome	R-HSA-948021	ENSG00000095139; ENSG00000184432; ENSG00000100934; ENSG00000145362; ENSG00000103051; ENSG00000167515; ENSG00000157020; ENSG00000115306; ENSG00000104671; ENSG00000143761; ENSG00000167110; ENSG00000110195; ENSG00000150961; ENSG00000105669; ENSG00000109321; ENSG00000105829; ENSG00000105402; ENSG00000170043; ENSG00000108587; ENSG00000107862; ENSG00000115526; ENSG00000184840; ENSG00000073969; ENSG0000…	6484; 58485; 10959; 8774; 23256; 79090; 83548; 381; 27095; 26958; 829; 10945; 63908; 22818; 375; 11014; 9486; 122553; 10484; 51272; 1314; 378; 10113; 54732; 6480; 10282; 23243; 6711; 140735; 966; 377; 83696; 2530; 128637; 9632; 1453; 22820; 2804; 2683; 8615; 1522; 1604; 8703; 90411; 2517; 51399; 254263; 1075; 10960; 287; 9276; 26984; 8655; 3998; 9919; 4121; 374; 288; 55738; 11070; 8729; 64689; 63…	167	167
Centrosome maturation	0.000527424	0.00537048	Reactome	R-HSA-380287	ENSG00000106477; ENSG00000175216; ENSG00000072062; ENSG00000170312; ENSG00000213923; ENSG00000105568; ENSG00000130640; ENSG00000167552; ENSG00000138107; ENSG00000142731; ENSG00000008128; ENSG00000103540; ENSG00000136861; ENSG00000117650; ENSG00000166037; ENSG00000005249; ENSG00000077380; ENSG00000137100; ENSG00000166851; ENSG00000196230; ENSG00000074054; ENSG00000214367; ENSG00000275835; ENSG0000…	5347; 1454; 1069; 8655; 8481; 7532; 10733; 653784; 27175; 22919; 95681; 1781; 79959; 10844; 11190; 10383; 5108; 54820; 7840; 23354; 80321; 1453; 22994; 983; 23332; 7283; 9662; 5116; 9814; 5577; 84131; 4751; 121441; 984; 5518; 1778; 114791; 55125; 9738; 79441; 11116; 5048; 115106; 440145; 11258; 7846; 7277; 80184; 9793; 54930; 5566; 80097; 55722; 22897; 203068; 55755; 9702; 728642; 10121	82	82
Recruitment of mitotic centrosome proteins and complexes	0.000527424	0.00537048	Reactome	R-HSA-380270	ENSG00000106477; ENSG00000175216; ENSG00000072062; ENSG00000170312; ENSG00000213923; ENSG00000105568; ENSG00000130640; ENSG00000167552; ENSG00000138107; ENSG00000142731; ENSG00000008128; ENSG00000103540; ENSG00000136861; ENSG00000117650; ENSG00000166037; ENSG00000005249; ENSG00000077380; ENSG00000137100; ENSG00000166851; ENSG00000196230; ENSG00000074054; ENSG00000214367; ENSG00000275835; ENSG0000…	5347; 1454; 1069; 8655; 8481; 7532; 10733; 653784; 27175; 22919; 95681; 1781; 79959; 10844; 11190; 10383; 5108; 54820; 7840; 23354; 80321; 1453; 22994; 983; 23332; 7283; 9662; 5116; 9814; 5577; 84131; 4751; 121441; 984; 5518; 1778; 114791; 55125; 9738; 79441; 11116; 5048; 115106; 440145; 11258; 7846; 7277; 80184; 9793; 54930; 5566; 80097; 55722; 22897; 203068; 55755; 9702; 728642; 10121	82	82
Sphingolipid metabolism	0.000584714	0.0059107	Reactome	R-HSA-428157	ENSG00000158220; ENSG00000115825; ENSG00000183018; ENSG00000163590; ENSG00000072210; ENSG00000166224; ENSG00000136699; ENSG00000078124; ENSG00000156671; ENSG00000090054; ENSG00000213614; ENSG00000006756; ENSG00000170266; ENSG00000113163; ENSG00000177628; ENSG00000166311; ENSG00000141934; ENSG00000148154; ENSG00000224051; ENSG00000169255; ENSG00000063176; ENSG00000204386; ENSG00000117868; ENSG0000…	2531; 79642; 10087; 5660; 259230; 8560; 166929; 8612; 2629; 57488; 2717; 124976; 427; 224; 165679; 204219; 80772; 130367; 340075; 23683; 123099; 56848; 55331; 222; 8879; 4758; 22901; 285362; 414; 9517; 6610; 10558; 253782; 83850; 6609; 51228; 91012; 25870; 81537; 9217; 5476; 340485; 410; 64781; 55304; 2581; 2720; 8706; 10715; 8877; 151742; 3074; 10825; 55627; 412; 142891; 7357; 2760; 1455; 3073; …	87	87
COPII-mediated vesicle transport	0.000608826	0.00611016	Reactome	R-HSA-204005	ENSG00000167110; ENSG00000138069; ENSG00000138674; ENSG00000167515; ENSG00000109861; ENSG00000073969; ENSG00000152700; ENSG00000206560; ENSG00000074695; ENSG00000134265; ENSG00000086598; ENSG00000125814; ENSG00000125875; ENSG00000157020; ENSG00000113615; ENSG00000169223; ENSG00000174903; ENSG00000054116; ENSG00000170348; ENSG00000163235; ENSG00000100934; ENSG00000105829; ENSG00000114745; ENSG0000…	81876; 10959; 10427; 966; 22872; 10802; 3998; 58485; 83696; 10972; 128637; 27095; 4905; 10484; 9632; 1075; 1453; 9554; 63908; 7039; 64689; 6396; 8774; 9871; 2348; 23256; 8615; 79090; 122553; 5861; 55291; 10652; 90411; 374; 2153; 1522; 10113; 8775; 6811; 51693; 51128; 51399; 126003; 10960; 10282; 2801; 23243; 26984; 254263; 9919	68	68
VEGFR2 mediated cell proliferation	0.000626804	0.00626804	Reactome	R-HSA-5218921	ENSG00000150995; ENSG00000096433; ENSG00000112715; ENSG00000197122; ENSG00000163932; ENSG00000140992; ENSG00000133703; ENSG00000176170; ENSG00000174775; ENSG00000067606; ENSG00000128052; ENSG00000143933; ENSG00000166501; ENSG00000124181; ENSG00000145715; ENSG00000123104; ENSG00000198668; ENSG00000154229	3791; 6714; 5921; 5580; 3265; 3845; 8877; 801; 7422; 5170; 3710; 805; 5578; 3708; 5579; 5590; 3709; 5335	20	20
Synthesis of DNA	0.000640041	0.00635486	Reactome	R-HSA-69239	ENSG00000100387; ENSG00000181938; ENSG00000170315; ENSG00000196510; ENSG00000105325; ENSG00000147536; ENSG00000164815; ENSG00000133119; ENSG00000112118; ENSG00000148229; ENSG00000130177; ENSG00000035928; ENSG00000175063; ENSG00000176386; ENSG00000176248; ENSG00000113558; ENSG00000004897; ENSG00000145386; ENSG00000166508; ENSG00000170142; ENSG00000164162; ENSG00000150991; ENSG00000145604; ENSG0000…	5422; 5111; 56655; 5426; 51343; 1017; 27338; 64785; 10393; 4175; 996; 29882; 5427; 54107; 6502; 4999; 5983; 51434; 8881; 4176; 246184; 8454; 51529; 7316; 5557; 7311; 10714; 23649; 64682; 4998; 4173; 11065; 8900; 6117; 7324; 23595; 2237; 84296; 29945; 51433; 890; 9978; 4172; 9837; 990; 7314; 6233; 6500; 57804; 8318; 119504; 23594; 51659; 5981; 5001	76	76
Cytoprotection by HMOX1	0.000662334	0.00655288	Reactome	R-HSA-9707564	ENSG00000163631; ENSG00000100387; ENSG00000170315; ENSG00000178078; ENSG00000164919; ENSG00000090013; ENSG00000103415; ENSG00000198938; ENSG00000196498; ENSG00000140396; ENSG00000101213; ENSG00000178741; ENSG00000176340; ENSG00000113558; ENSG00000156273; ENSG00000150991; ENSG00000198804; ENSG00000221983; ENSG00000198517; ENSG00000106605; ENSG00000131174; ENSG00000101294; ENSG00000168610; ENSG0000…	9167; 4513; 571; 1350; 23309; 5753; 6256; 1387; 10499; 4512; 9612; 3163; 6502; 9377; 1349; 6233; 4363; 7316; 7311; 3162; 4697; 4780; 6907; 8454; 1329; 7975; 1337; 55620; 81502; 9611; 6774; 4514; 10628; 23054; 213; 1327; 9978; 5580; 1345; 1351; 7314; 6500; 6604; 644; 645; 1340; 5469; 79718	65	65
APC:Cdc20 mediated degradation of cell cycle proteins prior to satisfation of the cell cycle checkpoint	0.000670568	0.0066109	Reactome	R-HSA-179419	ENSG00000170315; ENSG00000170312; ENSG00000170142; ENSG00000117399; ENSG00000130177; ENSG00000175063; ENSG00000176386; ENSG00000176248; ENSG00000004897; ENSG00000117650; ENSG00000145386; ENSG00000164162; ENSG00000150991; ENSG00000153107; ENSG00000221983; ENSG00000133101; ENSG00000154473; ENSG00000156970; ENSG00000143947; ENSG00000166295; ENSG00000196510; ENSG00000108106; ENSG00000089053; ENSG0000…	29945; 27338; 983; 7311; 701; 29882; 10393; 991; 51434; 8881; 246184; 51529; 7316; 4751; 11065; 8900; 7324; 51433; 9184; 890; 7314; 6233; 996; 119504; 64682	30	30
Respiratory electron transport	0.000708458	0.00691119	Reactome	R-HSA-611105	ENSG00000179091; ENSG00000123545; ENSG00000171503; ENSG00000167792; ENSG00000174886; ENSG00000065518; ENSG00000177646; ENSG00000186010; ENSG00000164405; ENSG00000117118; ENSG00000198938; ENSG00000198886; ENSG00000090266; ENSG00000130159; ENSG00000128609; ENSG00000198888; ENSG00000178741; ENSG00000198727; ENSG00000184983; ENSG00000151413; ENSG00000198804; ENSG00000023228; ENSG00000127540; ENSG0000…	4513; 7384; 4700; 4706; 4719; 2110; 10975; 4694; 1327; 1351; 4708; 4696; 29796; 4512; 51295; 1329; 4718; 4519; 4541; 4717; 2108; 4535; 9167; 9377; 25915; 1350; 4711; 4720; 4538; 126328; 51079; 1349; 54539; 7386; 4537; 374291; 4702; 28976; 27089; 6390; 4713; 7385; 51300; 4716; 4695; 1345; 4710; 6392; 4723; 55744; 4698; 1337; 4709; 4726; 4514; 7381; 80224; 1537; 4536; 4697; 1340; 29078; 4712	89	89
Signaling by NOTCH2	0.000717028	0.00694621	Reactome	R-HSA-1980145	ENSG00000080815; ENSG00000170315; ENSG00000114315; ENSG00000161021; ENSG00000150991; ENSG00000118260; ENSG00000221983; ENSG00000018236; ENSG00000162736; ENSG00000184384; ENSG00000143801; ENSG00000100393; ENSG00000197921; ENSG00000117362; ENSG00000214357; ENSG00000196782; ENSG00000143947; ENSG00000198719; ENSG00000107954; ENSG00000197530; ENSG00000134250; ENSG00000101752; ENSG00000168214; ENSG0000…	4853; 5664; 54492; 182; 84441; 83464; 28514; 102; 1272; 57534; 6233; 142678; 1385; 7316; 51107; 55534; 7311; 9148; 388585; 4192; 7314; 23385; 3280; 5663; 2033; 3516; 9794	33	33
UCH proteinases	0.000727182	0.006996	Reactome	R-HSA-5689603	ENSG00000136518; ENSG00000170315; ENSG00000128908; ENSG00000166987; ENSG00000105619; ENSG00000100811; ENSG00000013275; ENSG00000110801; ENSG00000041357; ENSG00000108671; ENSG00000129559; ENSG00000175792; ENSG00000159377; ENSG00000100567; ENSG00000143970; ENSG00000153391; ENSG00000163513; ENSG00000101442; ENSG00000126067; ENSG00000101843; ENSG00000187778; ENSG00000150991; ENSG00000165097; ENSG0000…	5691; 5702; 5715; 23198; 7048; 8473; 5694; 5701; 4092; 5718; 114785; 283899; 9491; 10213; 5693; 5704; 5717; 92815; 8607; 5687; 7316; 5711; 5720; 7314; 54891; 79913; 93973; 5690; 5714; 10445; 5689; 5700; 5713; 7979; 3607; 580; 10197; 54617; 60; 7528; 5716; 221656; 123228; 5686; 5710; 9958; 51377; 4738; 3054; 5685; 11047; 3012; 86; 8314; 55252; 5682; 5706; 5719; 7311; 122706; 125476; 4798; 29844; 5…	102	102
Hedgehog ,off, state	0.000738512	0.00705633	Reactome	R-HSA-5610787	ENSG00000162104; ENSG00000114302; ENSG00000113558; ENSG00000100387; ENSG00000078747; ENSG00000173175; ENSG00000106571; ENSG00000072062; ENSG00000170315; ENSG00000118965; ENSG00000005249; ENSG00000133961; ENSG00000078246; ENSG00000150991; ENSG00000113712; ENSG00000166813; ENSG00000107882; ENSG00000221983; ENSG00000143199; ENSG00000188191; ENSG00000185920; ENSG00000108946; ENSG00000174233; ENSG0000…	55764; 57728; 7289; 112; 8650; 23432; 2932; 6500; 111; 83737; 115; 5566; 5573; 5727; 2737; 5577; 7316; 7311; 55811; 1452; 8454; 114; 5576; 57539; 9742; 9978; 109; 5575; 7314; 6233; 51684; 374654; 113	42	42
RHOBTB GTPase Cycle	0.000741082	0.00705671	Reactome	R-HSA-9706574	ENSG00000138735; ENSG00000166226; ENSG00000122257; ENSG00000113758; ENSG00000072422; ENSG00000184009; ENSG00000146247; ENSG00000153944; ENSG00000146731; ENSG00000105401; ENSG00000072110; ENSG00000096384; ENSG00000138663; ENSG00000151239; ENSG00000065526; ENSG00000166200; ENSG00000026025; ENSG00000136527; ENSG00000134318; ENSG00000091164; ENSG00000196586; ENSG00000138594; ENSG00000198563; ENSG0000…	29766; 9886; 79869; 9352; 87; 9475; 8654; 55023; 908; 1627; 9318; 7431; 124540; 23221; 5930; 6093; 3183; 5756; 23013; 6434; 7919; 27316; 11140; 4646; 71; 3326; 10576; 60; 51138	36	36
SUMOylation of DNA replication proteins	0.000746917	0.00708809	Reactome	R-HSA-4615885	ENSG00000085415; ENSG00000184900; ENSG00000047410; ENSG00000095319; ENSG00000157020; ENSG00000102900; ENSG00000196313; ENSG00000131747; ENSG00000069248; ENSG00000116030; ENSG00000272391; ENSG00000155561; ENSG00000132646; ENSG00000103275; ENSG00000113569; ENSG00000110713; ENSG00000058804; ENSG00000139496; ENSG00000124789; ENSG00000108559; ENSG00000213024; ENSG00000111581; ENSG00000125450; ENSG0000…	6612; 23636; 55706; 7329; 9688; 51588; 79902; 4927; 23165; 23511; 9972; 8480; 7341; 7175; 7155; 6396; 5111; 7150; 4928; 5903; 9818; 100101267; 10762; 57122; 348995; 9883; 9631; 7153; 8086; 55746; 81929	39	39
Loss of Nlp from mitotic centrosomes	0.000771997	0.00725209	Reactome	R-HSA-380259	ENSG00000106477; ENSG00000072062; ENSG00000170312; ENSG00000213923; ENSG00000105568; ENSG00000249115; ENSG00000167552; ENSG00000138107; ENSG00000142731; ENSG00000103540; ENSG00000136861; ENSG00000117650; ENSG00000166037; ENSG00000005249; ENSG00000077380; ENSG00000137100; ENSG00000166851; ENSG00000196230; ENSG00000074054; ENSG00000214367; ENSG00000007168; ENSG00000198707; ENSG00000101624; ENSG0000…	5347; 1454; 1069; 8655; 8481; 7532; 10733; 22919; 95681; 1781; 79959; 11190; 10383; 5108; 54820; 7840; 23354; 80321; 1453; 22994; 983; 23332; 7283; 9662; 5116; 9814; 5577; 84131; 4751; 121441; 5518; 1778; 9738; 79441; 11116; 5048; 115106; 55125; 11258; 7846; 7277; 80184; 9793; 54930; 5566; 55722; 22897; 203068; 55755; 9702; 10121	70	70
Loss of proteins required for interphase microtubule organization from the centrosome	0.000771997	0.00725209	Reactome	R-HSA-380284	ENSG00000106477; ENSG00000072062; ENSG00000170312; ENSG00000213923; ENSG00000105568; ENSG00000249115; ENSG00000167552; ENSG00000138107; ENSG00000142731; ENSG00000103540; ENSG00000136861; ENSG00000117650; ENSG00000166037; ENSG00000005249; ENSG00000077380; ENSG00000137100; ENSG00000166851; ENSG00000196230; ENSG00000074054; ENSG00000214367; ENSG00000007168; ENSG00000198707; ENSG00000101624; ENSG0000…	5347; 1454; 1069; 8655; 8481; 7532; 10733; 22919; 95681; 1781; 79959; 11190; 10383; 5108; 54820; 7840; 23354; 80321; 1453; 22994; 983; 23332; 7283; 9662; 5116; 9814; 5577; 84131; 4751; 121441; 5518; 1778; 9738; 79441; 11116; 5048; 115106; 55125; 11258; 7846; 7277; 80184; 9793; 54930; 5566; 55722; 22897; 203068; 55755; 9702; 10121	70	70
Negative regulators of DDX58/IFIH1 signaling	0.000817019	0.00759828	Reactome	R-HSA-936440	ENSG00000263528; ENSG00000118503; ENSG00000131323; ENSG00000156587; ENSG00000127445; ENSG00000107201; ENSG00000078747; ENSG00000187608; ENSG00000115267; ENSG00000138646; ENSG00000197111; ENSG00000145782; ENSG00000126456; ENSG00000106052; ENSG00000140853; ENSG00000121060; ENSG00000183735; ENSG00000160703; ENSG00000088888; ENSG00000068308	7706; 84166; 7128; 9246; 29110; 55593; 5094; 64135; 83737; 9636; 57506; 9641; 51191; 5300; 3661; 7187; 23586; 9140; 79671; 8887	23	23
Clathrin-mediated endocytosis	0.000890875	0.00821387	Reactome	R-HSA-8856828	ENSG00000137486; ENSG00000197959; ENSG00000186111; ENSG00000166200; ENSG00000177885; ENSG00000175416; ENSG00000157107; ENSG00000122126; ENSG00000106976; ENSG00000150991; ENSG00000116675; ENSG00000178950; ENSG00000161203; ENSG00000141480; ENSG00000124333; ENSG00000183020; ENSG00000144566; ENSG00000003056; ENSG00000136816; ENSG00000109321; ENSG00000137942; ENSG00000162704; ENSG00000141985; ENSG0000…	9856; 29978; 10096; 85439; 1956; 1759; 7018; 157; 2580; 8867; 6453; 408; 8673; 64708; 1175; 10254; 85021; 1839; 10920; 5286; 5869; 29979; 1212; 142685; 27348; 867; 154; 10092; 7474; 115548; 3312; 8674; 7037; 1861; 26119; 29988; 23208; 2017; 6844; 374; 50618; 55707; 23149; 274; 9341; 51138; 8218; 161; 5868; 30011; 1785; 3949; 255324; 50813; 1173; 2060; 2885; 8322; 7311; 26052; 51429; 7039; 5878; 2…	142	142
Mitotic Prophase	0.00089342	0.00821387	Reactome	R-HSA-68875	ENSG00000197061; ENSG00000105568; ENSG00000124635; ENSG00000166851; ENSG00000157020; ENSG00000157456; ENSG00000102900; ENSG00000196313; ENSG00000273983; ENSG00000277224; ENSG00000158406; ENSG00000137713; ENSG00000158373; ENSG00000111581; ENSG00000196890; ENSG00000185130; ENSG00000164032; ENSG00000094914; ENSG00000028116; ENSG00000197837; ENSG00000101146; ENSG00000100749; ENSG00000276180; ENSG0000…	4001; 23399; 5925; 5578; 8345; 23511; 8290; 9972; 8815; 23175; 8349; 3017; 8355; 4928; 5519; 5594; 8364; 7443; 8343; 57122; 29781; 3020; 221496; 9631; 128312; 3014; 64900; 79902; 8357; 4927; 4000; 9133; 7175; 983; 5515; 55766; 8360; 85236; 5903; 8615; 100101267; 10762; 8480; 7112; 5518; 8339; 6418; 84930; 81929; 23636; 5347; 9688; 23165; 79648; 5862; 54892; 64689; 6396; 23592; 348995; 55746; 8344…	148	147
Synthesis of PIPs at the plasma membrane	0.000894988	0.00821387	Reactome	R-HSA-1660499	ENSG00000117461; ENSG00000163719; ENSG00000169499; ENSG00000038210; ENSG00000011405; ENSG00000087053; ENSG00000168118; ENSG00000168918; ENSG00000171100; ENSG00000051382; ENSG00000139505; ENSG00000122126; ENSG00000186111; ENSG00000159082; ENSG00000155252; ENSG00000141506; ENSG00000063601; ENSG00000116095; ENSG00000171608; ENSG00000132376; ENSG00000163629; ENSG00000143761; ENSG00000143398; ENSG0000…	23533; 8394; 8867; 5868; 51763; 4952; 55300; 59338; 5291; 5867; 4534; 81846; 66036; 55361; 5293; 5305; 5288; 375; 27124; 64419; 22874; 54477; 5287; 65977; 8821; 9107; 5728; 8776; 5783; 3636; 5295; 5286; 8897; 23396; 3635; 5290; 59339; 79837; 8503; 8898	53	53
p75 NTR receptor-mediated signalling	0.000907128	0.00829799	Reactome	R-HSA-193704	ENSG00000080815; ENSG00000104880; ENSG00000136002; ENSG00000170315; ENSG00000066248; ENSG00000050327; ENSG00000114346; ENSG00000130762; ENSG00000110851; ENSG00000183111; ENSG00000116584; ENSG00000175104; ENSG00000166681; ENSG00000163558; ENSG00000172936; ENSG00000156299; ENSG00000205726; ENSG00000196591; ENSG00000139132; ENSG00000143947; ENSG00000076928; ENSG00000067560; ENSG00000142632; ENSG0000…	9138; 3065; 9826; 10276; 55701; 5664; 6453; 50650; 10018; 50649; 9828; 6868; 23370; 4790; 84033; 1894; 4615; 29; 121512; 5879; 10672; 6655; 4792; 64857; 26084; 572; 25791; 55160; 6610; 23365; 51107; 7311; 7984; 27018; 89846; 57449; 7314; 389337; 11108; 6654; 100271715; 8878; 10451; 8767; 23385; 83464; 387; 11214; 7189; 396; 5970; 7204; 128272; 84904; 7316; 4974; 26574; 7410; 27237; 26230; 7074; 3…	96	96
Interleukin-1 signaling	0.000952956	0.0086323	Reactome	R-HSA-9020702	ENSG00000100387; ENSG00000139946; ENSG00000170315; ENSG00000197329; ENSG00000113558; ENSG00000175104; ENSG00000172936; ENSG00000104825; ENSG00000072803; ENSG00000135341; ENSG00000150991; ENSG00000221983; ENSG00000108984; ENSG00000198001; ENSG00000136689; ENSG00000055208; ENSG00000077150; ENSG00000100906; ENSG00000115008; ENSG00000244687; ENSG00000167207; ENSG00000055130; ENSG00000168884; ENSG0000…	8878; 257397; 1326; 51135; 57162; 4790; 3554; 23118; 7189; 387521; 4615; 5970; 8517; 6416; 23291; 10454; 57161; 7316; 7311; 3553; 8454; 7335; 4793; 3557; 64127; 3656; 3552; 9978; 4792; 7314; 6233; 6500; 79155; 6885; 3556; 5608; 4791; 8767	50	50
Transcriptional activation of mitochondrial biogenesis	0.000958377	0.00865331	Reactome	R-HSA-2151201	ENSG00000106459; ENSG00000089163; ENSG00000143933; ENSG00000112096; ENSG00000118260; ENSG00000104064; ENSG00000198668; ENSG00000142082; ENSG00000155846; ENSG00000148672; ENSG00000124523; ENSG00000131069; ENSG00000148840; ENSG00000023330; ENSG00000182054; ENSG00000172534; ENSG00000154727; ENSG00000108064; ENSG00000162851; ENSG00000029639; ENSG00000110955; ENSG00000152495	814; 801; 64216; 2553; 211; 805; 23408; 7019; 2746; 6648; 2551; 4899; 3054; 3418; 23410; 55902; 51106; 1385; 506; 133522; 23082; 23409	27	26
PIP3 activates AKT signaling	0.000966006	0.00869405	Reactome	R-HSA-1257604	ENSG00000102054; ENSG00000116586; ENSG00000186111; ENSG00000105568; ENSG00000134853; ENSG00000145675; ENSG00000160867; ENSG00000177885; ENSG00000078687; ENSG00000150991; ENSG00000114013; ENSG00000197461; ENSG00000134248; ENSG00000141564; ENSG00000149357; ENSG00000135679; ENSG00000124216; ENSG00000141582; ENSG00000137713; ENSG00000179632; ENSG00000117020; ENSG00000066468; ENSG00000109321; ENSG0000…	5293; 57761; 2264; 3065; 3667; 192670; 6591; 2065; 3164; 117145; 6615; 2146; 5525; 1956; 64223; 1386; 1457; 192669; 8649; 5519; 5594; 4193; 9112; 5159; 5305; 28956; 23112; 1385; 1460; 1839; 1107; 8870; 9965; 4254; 5879; 2252; 2309; 8817; 10818; 23252; 942; 8394; 5155; 51564; 6009; 842; 84733; 84232; 8535; 153129; 57690; 6714; 80012; 23239; 2263; 2931; 2064; 5515; 4343; 8975; 9219; 5931; 374; 5361…	218	218
Protein ubiquitination	0.000969577	0.00869813	Reactome	R-HSA-8852135	ENSG00000170315; ENSG00000131508; ENSG00000170142; ENSG00000140395; ENSG00000108733; ENSG00000006712; ENSG00000142655; ENSG00000139197; ENSG00000180596; ENSG00000176641; ENSG00000103549; ENSG00000140367; ENSG00000124635; ENSG00000185651; ENSG00000132388; ENSG00000221983; ENSG00000185130; ENSG00000164751; ENSG00000143947; ENSG00000168936; ENSG00000274290; ENSG00000150991; ENSG00000184787; ENSG0000…	5193; 7316; 23168; 7322; 29089; 7327; 5830; 7324; 90268; 7326; 65264; 92305; 79577; 5591; 85236; 5828; 7328; 7320; 27338; 3105; 220441; 9810; 8345; 7332; 54623; 8970; 7336; 3017; 56852; 79139; 3093; 7311; 118424; 8344; 54926; 11065; 6596; 8339; 92912; 5111; 8343; 55236; 51322; 8915; 7323; 55829; 7314; 6233; 997; 8340; 257218; 8347; 5195; 80349; 123169; 51255; 7874	80	80
PCP/CE pathway	0.00100751	0.00892365	Reactome	R-HSA-4086400	ENSG00000169750; ENSG00000170315; ENSG00000164930; ENSG00000162552; ENSG00000196961; ENSG00000166501; ENSG00000180900; ENSG00000155760; ENSG00000004975; ENSG00000174804; ENSG00000150991; ENSG00000175416; ENSG00000221983; ENSG00000163785; ENSG00000141367; ENSG00000161202; ENSG00000161203; ENSG00000108854; ENSG00000154229; ENSG00000185483; ENSG00000183020; ENSG00000067560; ENSG00000114251; ENSG0000…	161; 1211; 7474; 5881; 8324; 1855; 5578; 54361; 8323; 1173; 160; 1857; 5880; 409; 6259; 6233; 7976; 5879; 8322; 7316; 163; 64750; 1856; 7311; 23002; 387; 1213; 1175; 7855; 5216; 4920; 7314; 23513; 1212; 5579; 4919	47	47
Switching of origins to a post-replicative state	0.00100751	0.00892365	Reactome	R-HSA-69052	ENSG00000100387; ENSG00000170315; ENSG00000196510; ENSG00000004897; ENSG00000164815; ENSG00000112118; ENSG00000130177; ENSG00000175063; ENSG00000176386; ENSG00000176248; ENSG00000113558; ENSG00000105325; ENSG00000145386; ENSG00000166508; ENSG00000170142; ENSG00000164162; ENSG00000150991; ENSG00000145604; ENSG00000153107; ENSG00000221983; ENSG00000133101; ENSG00000076003; ENSG00000115942; ENSG0000…	4175; 29945; 27338; 10393; 7311; 996; 29882; 6502; 4999; 51434; 8881; 4176; 246184; 8454; 51529; 7316; 51343; 64682; 4998; 4173; 11065; 8900; 990; 7324; 23595; 51433; 890; 9978; 4172; 1017; 7314; 6233; 6500; 119504; 23594; 5001	47	47
Transcriptional regulation of white adipocyte differentiation	0.00100751	0.00892365	Reactome	R-HSA-381340	ENSG00000124151; ENSG00000184634; ENSG00000042429; ENSG00000005339; ENSG00000196498; ENSG00000140396; ENSG00000123066; ENSG00000164758; ENSG00000161920; ENSG00000155111; ENSG00000099917; ENSG00000156603; ENSG00000159479; ENSG00000054118; ENSG00000180182; ENSG00000133398; ENSG00000108590; ENSG00000130772; ENSG00000136146; ENSG00000175221; ENSG00000155868; ENSG00000141026; ENSG00000141027; ENSG0000…	9443; 51003; 54797; 80306; 6256; 10001; 1387; 112950; 9442; 10025; 10499; 219541; 9967; 9612; 9439; 51586; 6837; 9441; 84246; 9969; 400569; 55090; 8202; 9611; 23097; 29079; 5469; 9440; 81857; 84498; 9477; 2033; 9968; 90390; 23389; 9282	47	47
Cdc20:Phospho-APC/C mediated degradation of Cyclin A	0.00105249	0.00919043	Reactome	R-HSA-174184	ENSG00000170315; ENSG00000170312; ENSG00000170142; ENSG00000117399; ENSG00000130177; ENSG00000175063; ENSG00000176386; ENSG00000176248; ENSG00000004897; ENSG00000196510; ENSG00000221983; ENSG00000164162; ENSG00000150991; ENSG00000153107; ENSG00000145386; ENSG00000133101; ENSG00000154473; ENSG00000156970; ENSG00000143947; ENSG00000166295; ENSG00000108106; ENSG00000089053; ENSG00000141552; ENSG0000…	29945; 27338; 983; 701; 29882; 10393; 991; 51434; 8881; 246184; 51529; 7316; 7311; 11065; 8900; 7324; 51433; 9184; 890; 7314; 6233; 996; 119504; 64682	29	29
Cyclin D associated events in G1	0.00105598	0.00919043	Reactome	R-HSA-69231	ENSG00000113575; ENSG00000112242; ENSG00000170315; ENSG00000134480; ENSG00000105568; ENSG00000080839; ENSG00000113558; ENSG00000101213; ENSG00000197122; ENSG00000221983; ENSG00000139687; ENSG00000097007; ENSG00000147883; ENSG00000254087; ENSG00000134058; ENSG00000020426; ENSG00000147889; ENSG00000111276; ENSG00000096968; ENSG00000145604; ENSG00000124762; ENSG00000114126; ENSG00000112576; ENSG0000…	4067; 7029; 896; 1871; 5753; 1028; 595; 5925; 4331; 1021; 1032; 5519; 1027; 6714; 5516; 6502; 5933; 1022; 25; 3717; 5520; 8454; 1026; 7316; 7311; 902; 1030; 5515; 5518; 7314; 6233; 6500; 894; 1029	44	44
G1 Phase	0.00105598	0.00919043	Reactome	R-HSA-69236	ENSG00000113575; ENSG00000112242; ENSG00000170315; ENSG00000134480; ENSG00000105568; ENSG00000080839; ENSG00000113558; ENSG00000101213; ENSG00000197122; ENSG00000221983; ENSG00000139687; ENSG00000097007; ENSG00000147883; ENSG00000254087; ENSG00000134058; ENSG00000020426; ENSG00000147889; ENSG00000111276; ENSG00000096968; ENSG00000145604; ENSG00000124762; ENSG00000114126; ENSG00000112576; ENSG0000…	4067; 7029; 896; 1871; 5753; 1028; 595; 5925; 4331; 1021; 1032; 5519; 1027; 6714; 5516; 6502; 5933; 1022; 25; 3717; 5520; 8454; 1026; 7316; 7311; 902; 1030; 5515; 5518; 7314; 6233; 6500; 894; 1029	44	44
p53-Dependent G1 DNA Damage Response	0.00105883	0.00919043	Reactome	R-HSA-69563	ENSG00000161642; ENSG00000170315; ENSG00000150991; ENSG00000141510; ENSG00000143207; ENSG00000111276; ENSG00000090097; ENSG00000198625; ENSG00000145386; ENSG00000183765; ENSG00000149311; ENSG00000221983; ENSG00000123374; ENSG00000133101; ENSG00000124762; ENSG00000143947; ENSG00000135679	7316; 1027; 7157; 11200; 890; 25946; 4193; 64326; 472; 7314; 6233; 8900; 57060; 1026; 4194; 1017; 7311	19	19
p53-Dependent G1/S DNA damage checkpoint	0.00105883	0.00919043	Reactome	R-HSA-69580	ENSG00000161642; ENSG00000170315; ENSG00000150991; ENSG00000141510; ENSG00000143207; ENSG00000111276; ENSG00000090097; ENSG00000198625; ENSG00000145386; ENSG00000183765; ENSG00000149311; ENSG00000221983; ENSG00000123374; ENSG00000133101; ENSG00000124762; ENSG00000143947; ENSG00000135679	7316; 1027; 7157; 11200; 890; 25946; 4193; 64326; 472; 7314; 6233; 8900; 57060; 1026; 4194; 1017; 7311	19	19
SUMOylation of immune response proteins	0.00106398	0.00919043	Reactome	R-HSA-4755510	ENSG00000263528; ENSG00000103275; ENSG00000184900; ENSG00000100906; ENSG00000173039; ENSG00000077150; ENSG00000269335; ENSG00000105229; ENSG00000197579; ENSG00000116030; ENSG00000131788	6612; 7341; 7329; 10401; 4792; 5970; 51588; 8517; 4791; 10210; 9641	11	11
Endosomal Sorting Complex Required For Transport (ESCRT)	0.00110572	0.00949221	Reactome	R-HSA-917729	ENSG00000131475; ENSG00000170315; ENSG00000136100; ENSG00000130724; ENSG00000009844; ENSG00000141971; ENSG00000176108; ENSG00000150991; ENSG00000221983; ENSG00000101421; ENSG00000119541; ENSG00000139722; ENSG00000196814; ENSG00000176428; ENSG00000115145; ENSG00000083937; ENSG00000086065; ENSG00000167987; ENSG00000165006; ENSG00000143947; ENSG00000164695; ENSG00000159210; ENSG00000254505; ENSG0000…	51028; 7316; 29082; 27243; 51510; 89853; 55048; 128866; 11267; 51534; 6233; 9525; 7311; 51652; 155382; 27183; 10254; 100526767; 25978; 79643; 51271; 7314; 84313; 92421; 93343; 79720	32	32
Ovarian tumor domain proteases	0.00112	0.00955598	Reactome	R-HSA-5689896	ENSG00000133135; ENSG00000131323; ENSG00000170312; ENSG00000137275; ENSG00000170315; ENSG00000175104; ENSG00000089723; ENSG00000019995; ENSG00000180667; ENSG00000150991; ENSG00000145901; ENSG00000115267; ENSG00000221983; ENSG00000088888; ENSG00000107201; ENSG00000067560; ENSG00000169914; ENSG00000167207; ENSG00000168884; ENSG00000134982; ENSG00000175073; ENSG00000269335; ENSG00000143947; ENSG0000…	23252; 7157; 7706; 8737; 54764; 7128; 8767; 56957; 55432; 983; 55593; 387; 10318; 7189; 64135; 8517; 57506; 80124; 7316; 7311; 324; 7187; 79589; 64127; 23586; 78990; 5728; 7314; 6233; 79155	38	38
Signaling by NOTCH1	0.00119053	0.010096	Reactome	R-HSA-1980143	ENSG00000080815; ENSG00000137486; ENSG00000170315; ENSG00000094631; ENSG00000048052; ENSG00000078747; ENSG00000110042; ENSG00000164683; ENSG00000196498; ENSG00000113558; ENSG00000108773; ENSG00000148400; ENSG00000109670; ENSG00000133961; ENSG00000161021; ENSG00000150991; ENSG00000221983; ENSG00000100603; ENSG00000140332; ENSG00000068024; ENSG00000141480; ENSG00000100644; ENSG00000162736; ENSG0000…	6868; 22938; 51564; 2648; 7090; 3065; 7314; 8650; 54492; 1387; 182; 83737; 83464; 28514; 23385; 5664; 9612; 102; 84441; 1272; 409; 4851; 57534; 9611; 10013; 8454; 9759; 7316; 51107; 55534; 3516; 7311; 6907; 9734; 408; 3091; 142678; 388585; 23220; 3066; 9978; 4609; 23462; 6233; 6500; 7091; 55294; 3280; 5663; 2033; 9148; 79718; 9794	74	74
Beta-catenin phosphorylation cascade	0.00123037	0.0103395	Reactome	R-HSA-196299	ENSG00000113575; ENSG00000078304; ENSG00000137713; ENSG00000103126; ENSG00000113712; ENSG00000082701; ENSG00000068971; ENSG00000134982; ENSG00000112640; ENSG00000105568; ENSG00000104695; ENSG00000168036; ENSG00000154001; ENSG00000066027	2932; 5518; 5525; 5519; 1452; 8312; 5528; 5529; 324; 5516; 1499; 5515; 5526; 5527	15	15
Spry regulation of FGF signaling	0.00123037	0.0103395	Reactome	R-HSA-1295596	ENSG00000113575; ENSG00000170315; ENSG00000197122; ENSG00000150991; ENSG00000105568; ENSG00000157764; ENSG00000221983; ENSG00000110395; ENSG00000136158; ENSG00000143947; ENSG00000104695; ENSG00000179295; ENSG00000177885; ENSG00000079277	7316; 867; 5518; 5781; 7311; 6714; 673; 5516; 10253; 7314; 8569; 2885; 5515; 6233	15	15
WNT5A-dependent internalization of FZD4	0.00123037	0.0103395	Reactome	R-HSA-5099900	ENSG00000183020; ENSG00000006125; ENSG00000114251; ENSG00000174804; ENSG00000042753; ENSG00000196961; ENSG00000141367; ENSG00000166501; ENSG00000161203; ENSG00000141480; ENSG00000122705; ENSG00000175416; ENSG00000154229; ENSG00000004975	1856; 163; 1173; 160; 161; 1211; 7474; 409; 5578; 1212; 5579; 1213; 1175; 8322	15	15
Mitochondrial biogenesis	0.00127594	0.0106583	Reactome	R-HSA-1592230	ENSG00000124172; ENSG00000159199; ENSG00000111725; ENSG00000241468; ENSG00000143933; ENSG00000154518; ENSG00000131791; ENSG00000181929; ENSG00000106459; ENSG00000241837; ENSG00000118260; ENSG00000185386; ENSG00000104064; ENSG00000089163; ENSG00000112062; ENSG00000112096; ENSG00000198668; ENSG00000116459; ENSG00000188130; ENSG00000142082; ENSG00000155846; ENSG00000148672; ENSG00000198899; ENSG0000…	814; 9551; 4508; 801; 64216; 2553; 516; 211; 805; 23408; 7019; 515; 2746; 6648; 4509; 2551; 514; 4899; 3054; 3418; 518; 1432; 23410; 27109; 522; 6300; 5565; 51106; 1385; 5571; 5600; 506; 539; 55902; 133522; 23082; 23409; 5564; 521	53	52
Insertion of tail-anchored proteins into the endoplasmic reticulum membrane	0.00133604	0.0110795	Reactome	R-HSA-9609523	ENSG00000162236; ENSG00000204463; ENSG00000120742; ENSG00000072210; ENSG00000132432; ENSG00000160087; ENSG00000142192; ENSG00000115155; ENSG00000220205; ENSG00000100292; ENSG00000102178; ENSG00000171867; ENSG00000106803; ENSG00000198356; ENSG00000164615; ENSG00000106089; ENSG00000239857; ENSG00000102119; ENSG00000104969	5621; 9381; 8266; 2010; 351; 6449; 6804; 3162; 51608; 118424; 27230; 10952; 224; 6811; 7917; 23480; 819; 6844; 439	22	22
NOTCH2 Activation and Transmission of Signal to the Nucleus	0.00133604	0.0110795	Reactome	R-HSA-2979096	ENSG00000080815; ENSG00000198719; ENSG00000107954; ENSG00000170315; ENSG00000143801; ENSG00000134250; ENSG00000150991; ENSG00000101752; ENSG00000101384; ENSG00000117362; ENSG00000018236; ENSG00000110492; ENSG00000138613; ENSG00000137845; ENSG00000214357; ENSG00000221983; ENSG00000162736; ENSG00000143947; ENSG00000197530	4853; 54492; 182; 23385; 83464; 28514; 5664; 102; 1272; 57534; 142678; 7316; 51107; 7311; 4192; 7314; 6233; 5663; 9148	22	22
Retrograde transport at the Trans-Golgi-Network	0.00136807	0.0112927	Reactome	R-HSA-6811440	ENSG00000183011; ENSG00000197081; ENSG00000124222; ENSG00000103051; ENSG00000135823; ENSG00000073969; ENSG00000143952; ENSG00000134265; ENSG00000154917; ENSG00000125814; ENSG00000144674; ENSG00000223501; ENSG00000148429; ENSG00000132254; ENSG00000136152; ENSG00000133103; ENSG00000117533; ENSG00000164292; ENSG00000151532; ENSG00000139977; ENSG00000144747; ENSG00000107185; ENSG00000179562; ENSG0000…	9827; 57589; 3482; 8675; 8774; 10244; 84316; 2800; 83548; 55275; 9341; 10466; 4905; 10228; 122830; 6293; 25839; 63908; 2803; 23647; 4074; 400; 51542; 7110; 5870; 9712; 57511; 10226; 60592; 143187; 9367; 22836; 79571; 10139; 8775; 8674; 51560	49	49
Anchoring of the basal body to the plasma membrane	0.00140348	0.0115168	Reactome	R-HSA-5620912	ENSG00000106477; ENSG00000152240; ENSG00000072062; ENSG00000170312; ENSG00000213923; ENSG00000105568; ENSG00000164953; ENSG00000249115; ENSG00000167552; ENSG00000138107; ENSG00000131462; ENSG00000119977; ENSG00000103540; ENSG00000136861; ENSG00000103769; ENSG00000166037; ENSG00000005249; ENSG00000148019; ENSG00000137100; ENSG00000166851; ENSG00000007047; ENSG00000196230; ENSG00000144061; ENSG0000…	23322; 85302; 983; 4867; 9702; 1069; 9662; 8766; 5116; 26123; 9814; 5577; 84131; 121441; 132320; 7846; 80321; 146057; 1454; 8481; 7532; 57787; 9793; 1453; 23332; 5566; 80184; 9738; 79441; 5518; 7277; 55722; 5347; 8655; 5108; 95681; 22919; 22994; 11116; 54903; 57545; 10383; 9657; 91147; 55125; 84902; 10733; 54930; 22897; 55755; 54806; 10121; 1781; 11190; 79959; 4751; 7840; 23354; 54820; 7283; 1778…	97	97
Signaling by MET	0.00145765	0.01172	Reactome	R-HSA-6806834	ENSG00000170315; ENSG00000010017; ENSG00000169398; ENSG00000160691; ENSG00000150093; ENSG00000175354; ENSG00000176945; ENSG00000177885; ENSG00000144749; ENSG00000150991; ENSG00000141084; ENSG00000174775; ENSG00000085832; ENSG00000221983; ENSG00000147010; ENSG00000131746; ENSG00000136205; ENSG00000179295; ENSG00000168610; ENSG00000196396; ENSG00000115145; ENSG00000197122; ENSG00000115904; ENSG0000…	867; 5770; 30011; 9101; 5906; 10048; 6774; 5781; 3265; 2060; 1399; 84951; 5747; 2885; 3083; 6654; 64759; 6714; 6464; 7311; 7316; 5771; 1398; 26018; 10254; 5295; 57610; 7314; 6233; 200958; 3845; 5290; 3688; 6455; 4233	46	46
APC/C:Cdc20 mediated degradation of Cyclin B	0.00152708	0.012243	Reactome	R-HSA-174048	ENSG00000143947; ENSG00000164162; ENSG00000170315; ENSG00000170312; ENSG00000170142; ENSG00000150991; ENSG00000117399; ENSG00000153107; ENSG00000176248; ENSG00000004897; ENSG00000130177; ENSG00000175063; ENSG00000176386; ENSG00000108106; ENSG00000089053; ENSG00000141552; ENSG00000053900; ENSG00000196510; ENSG00000221983; ENSG00000134057; ENSG00000166295	29945; 27338; 983; 29882; 10393; 991; 51434; 8881; 246184; 51529; 7316; 7311; 891; 11065; 7324; 51433; 7314; 6233; 996; 119504; 64682	25	25
Kinesins	0.00154113	0.0123202	Reactome	R-HSA-983189	ENSG00000197892; ENSG00000121621; ENSG00000138160; ENSG00000142945; ENSG00000161800; ENSG00000079616; ENSG00000112984; ENSG00000226650; ENSG00000165115; ENSG00000163808; ENSG00000139116; ENSG00000186185; ENSG00000136883; ENSG00000126214; ENSG00000167702; ENSG00000125337; ENSG00000162849; ENSG00000054523; ENSG00000104892; ENSG00000155980; ENSG00000089177; ENSG00000137171; ENSG00000090889; ENSG0000…	3796; 10112; 3833; 55582; 10749; 22920; 3799; 147700; 9493; 56992; 3832; 23303; 55614; 64837; 11004; 3798; 11127; 24137; 90990; 55605; 89953; 3835; 113220; 81930; 55083; 3797; 3834; 1062; 29127; 3831; 285643; 146909; 23095	43	43
Recruitment of NuMA to mitotic centrosomes	0.00157021	0.0125168	Reactome	R-HSA-380320	ENSG00000106477; ENSG00000175216; ENSG00000072062; ENSG00000170312; ENSG00000213923; ENSG00000105568; ENSG00000249115; ENSG00000167552; ENSG00000138107; ENSG00000142731; ENSG00000103540; ENSG00000136861; ENSG00000117650; ENSG00000166037; ENSG00000005249; ENSG00000077380; ENSG00000137100; ENSG00000166851; ENSG00000196230; ENSG00000074054; ENSG00000214367; ENSG00000275835; ENSG00000198707; ENSG0000…	5347; 1454; 7277; 8655; 8481; 7532; 5048; 440145; 653784; 114791; 22919; 1781; 10844; 79959; 10383; 5108; 23332; 7840; 23354; 95681; 1453; 22994; 983; 54820; 7283; 80097; 5116; 9814; 1069; 5577; 84131; 4751; 121441; 22897; 27175; 1778; 9738; 79441; 11116; 115106; 80184; 55125; 9662; 11258; 10733; 5518; 7846; 80321; 9793; 54930; 11190; 5566; 55722; 203068; 55755; 9702; 10121	81	81
Cytosolic sensors of pathogen-associated DNA	0.00161376	0.0127186	Reactome	R-HSA-1834949	ENSG00000166888; ENSG00000170315; ENSG00000137275; ENSG00000196419; ENSG00000110042; ENSG00000100906; ENSG00000079246; ENSG00000104825; ENSG00000183258; ENSG00000168036; ENSG00000150991; ENSG00000135829; ENSG00000221983; ENSG00000119401; ENSG00000172936; ENSG00000124256; ENSG00000077150; ENSG00000005339; ENSG00000184584; ENSG00000100393; ENSG00000169871; ENSG00000126456; ENSG00000269335; ENSG0000…	8737; 1387; 4790; 29110; 1499; 9208; 4615; 5970; 5591; 2547; 8517; 1660; 7316; 81844; 7311; 81030; 3661; 4793; 3665; 23220; 7520; 6778; 11035; 4792; 7314; 6233; 51428; 22954; 2033; 340061; 4791	40	40
Constitutive Signaling by NOTCH1 HD+PEST Domain Mutants	0.0016681	0.0129012	Reactome	R-HSA-2894862	ENSG00000080815; ENSG00000170315; ENSG00000094631; ENSG00000048052; ENSG00000164683; ENSG00000196498; ENSG00000108773; ENSG00000148400; ENSG00000114315; ENSG00000161021; ENSG00000150991; ENSG00000221983; ENSG00000100603; ENSG00000068024; ENSG00000162736; ENSG00000184384; ENSG00000005339; ENSG00000196591; ENSG00000143801; ENSG00000197921; ENSG00000100393; ENSG00000141027; ENSG00000196782; ENSG0000…	6868; 22938; 51564; 2648; 3065; 7314; 54492; 1387; 182; 23385; 83464; 28514; 5664; 9612; 102; 84441; 4851; 57534; 9611; 142678; 10013; 9759; 7316; 51107; 55534; 7311; 6907; 9734; 3516; 388585; 3066; 4609; 23462; 6233; 3280; 5663; 2033; 9148; 79718; 9794	54	54
Constitutive Signaling by NOTCH1 PEST Domain Mutants	0.0016681	0.0129012	Reactome	R-HSA-2644606	ENSG00000080815; ENSG00000170315; ENSG00000094631; ENSG00000048052; ENSG00000164683; ENSG00000196498; ENSG00000108773; ENSG00000148400; ENSG00000114315; ENSG00000161021; ENSG00000150991; ENSG00000221983; ENSG00000100603; ENSG00000068024; ENSG00000162736; ENSG00000184384; ENSG00000005339; ENSG00000196591; ENSG00000143801; ENSG00000197921; ENSG00000100393; ENSG00000141027; ENSG00000196782; ENSG0000…	6868; 22938; 51564; 2648; 3065; 7314; 54492; 1387; 182; 23385; 83464; 28514; 5664; 9612; 102; 84441; 4851; 57534; 9611; 142678; 10013; 9759; 7316; 51107; 55534; 7311; 6907; 9734; 3516; 388585; 3066; 4609; 23462; 6233; 3280; 5663; 2033; 9148; 79718; 9794	54	54
Signaling by NOTCH1 HD+PEST Domain Mutants in Cancer	0.0016681	0.0129012	Reactome	R-HSA-2894858	ENSG00000080815; ENSG00000170315; ENSG00000094631; ENSG00000048052; ENSG00000164683; ENSG00000196498; ENSG00000108773; ENSG00000148400; ENSG00000114315; ENSG00000161021; ENSG00000150991; ENSG00000221983; ENSG00000100603; ENSG00000068024; ENSG00000162736; ENSG00000184384; ENSG00000005339; ENSG00000196591; ENSG00000143801; ENSG00000197921; ENSG00000100393; ENSG00000141027; ENSG00000196782; ENSG0000…	6868; 22938; 51564; 2648; 3065; 7314; 54492; 1387; 182; 23385; 83464; 28514; 5664; 9612; 102; 84441; 4851; 57534; 9611; 142678; 10013; 9759; 7316; 51107; 55534; 7311; 6907; 9734; 3516; 388585; 3066; 4609; 23462; 6233; 3280; 5663; 2033; 9148; 79718; 9794	54	54
Signaling by NOTCH1 in Cancer	0.0016681	0.0129012	Reactome	R-HSA-2644603	ENSG00000080815; ENSG00000170315; ENSG00000094631; ENSG00000048052; ENSG00000164683; ENSG00000196498; ENSG00000108773; ENSG00000148400; ENSG00000114315; ENSG00000161021; ENSG00000150991; ENSG00000221983; ENSG00000100603; ENSG00000068024; ENSG00000162736; ENSG00000184384; ENSG00000005339; ENSG00000196591; ENSG00000143801; ENSG00000197921; ENSG00000100393; ENSG00000141027; ENSG00000196782; ENSG0000…	6868; 22938; 51564; 2648; 3065; 7314; 54492; 1387; 182; 23385; 83464; 28514; 5664; 9612; 102; 84441; 4851; 57534; 9611; 142678; 10013; 9759; 7316; 51107; 55534; 7311; 6907; 9734; 3516; 388585; 3066; 4609; 23462; 6233; 3280; 5663; 2033; 9148; 79718; 9794	54	54
Signaling by NOTCH1 PEST Domain Mutants in Cancer	0.0016681	0.0129012	Reactome	R-HSA-2644602	ENSG00000080815; ENSG00000170315; ENSG00000094631; ENSG00000048052; ENSG00000164683; ENSG00000196498; ENSG00000108773; ENSG00000148400; ENSG00000114315; ENSG00000161021; ENSG00000150991; ENSG00000221983; ENSG00000100603; ENSG00000068024; ENSG00000162736; ENSG00000184384; ENSG00000005339; ENSG00000196591; ENSG00000143801; ENSG00000197921; ENSG00000100393; ENSG00000141027; ENSG00000196782; ENSG0000…	6868; 22938; 51564; 2648; 3065; 7314; 54492; 1387; 182; 23385; 83464; 28514; 5664; 9612; 102; 84441; 4851; 57534; 9611; 142678; 10013; 9759; 7316; 51107; 55534; 7311; 6907; 9734; 3516; 388585; 3066; 4609; 23462; 6233; 3280; 5663; 2033; 9148; 79718; 9794	54	54
Interactions of Vpr with host cellular proteins	0.0016693	0.0129012	Reactome	R-HSA-176033	ENSG00000085415; ENSG00000175334; ENSG00000047410; ENSG00000095319; ENSG00000114030; ENSG00000157020; ENSG00000102900; ENSG00000196313; ENSG00000069248; ENSG00000125450; ENSG00000272391; ENSG00000155561; ENSG00000113569; ENSG00000137309; ENSG00000110713; ENSG00000058804; ENSG00000139496; ENSG00000124789; ENSG00000108559; ENSG00000169100; ENSG00000213024; ENSG00000111581; ENSG00000005022; ENSG0000…	23636; 55706; 9688; 79902; 293; 4927; 23165; 23511; 9972; 7175; 3159; 292; 6396; 291; 4928; 5903; 9818; 100101267; 10762; 8480; 57122; 8815; 348995; 9883; 3836; 9631; 8086; 55746; 81929	37	37
RHOH GTPase cycle	0.0016693	0.0129012	Reactome	R-HSA-9013407	ENSG00000072274; ENSG00000174373; ENSG00000130669; ENSG00000113758; ENSG00000137992; ENSG00000148175; ENSG00000141522; ENSG00000137831; ENSG00000149269; ENSG00000115085; ENSG00000123416; ENSG00000149357; ENSG00000176853; ENSG00000116209; ENSG00000173801; ENSG00000103653; ENSG00000134318; ENSG00000120008; ENSG00000101349; ENSG00000116984; ENSG00000049245; ENSG00000105974; ENSG00000173218; ENSG0000…	56924; 57144; 5062; 7879; 55004; 1445; 9341; 10376; 9475; 7037; 7535; 10298; 396; 1627; 2040; 253959; 9497; 3728; 157769; 55075; 6093; 4548; 81839; 9528; 2631; 857; 55717; 1629; 5058	37	37
Cellular Senescence	0.00168289	0.0129704	Reactome	R-HSA-2559583	ENSG00000102054; ENSG00000197061; ENSG00000166484; ENSG00000076984; ENSG00000175063; ENSG00000065559; ENSG00000124635; ENSG00000078687; ENSG00000150991; ENSG00000100030; ENSG00000105968; ENSG00000108984; ENSG00000105325; ENSG00000273983; ENSG00000185130; ENSG00000126070; ENSG00000135679; ENSG00000141582; ENSG00000158373; ENSG00000137309; ENSG00000113522; ENSG00000108106; ENSG00000168298; ENSG0000…	1017; 10524; 3007; 2146; 85236; 29882; 5606; 9261; 79813; 6667; 8349; 3017; 8355; 5594; 4193; 8364; 472; 1432; 8900; 7295; 23112; 8343; 57634; 890; 3020; 1051; 128312; 192670; 51529; 5608; 2114; 7316; 7157; 3014; 8357; 7314; 4790; 84733; 8535; 5602; 80012; 3576; 8345; 3006; 23135; 51434; 2353; 3552; 55766; 8360; 4343; 57690; 5601; 10919; 8339; 5931; 51433; 8367; 8091; 996; 6195; 119504; 23466; 46…	187	186
RHO GTPases Activate ROCKs	0.00177942	0.0135907	Reactome	R-HSA-5627117	ENSG00000101335; ENSG00000067560; ENSG00000133026; ENSG00000092841; ENSG00000106683; ENSG00000100345; ENSG00000105357; ENSG00000118680; ENSG00000182541; ENSG00000133392; ENSG00000134318; ENSG00000077157; ENSG00000067900; ENSG00000143878; ENSG00000058272; ENSG00000172757	4628; 9475; 4629; 4659; 387; 103910; 6093; 388; 4627; 10398; 1072; 4660; 3985; 3984; 4637; 79784	18	18
Homology Directed Repair	0.00178286	0.0135907	Reactome	R-HSA-5693538	ENSG00000197061; ENSG00000197774; ENSG00000148229; ENSG00000100479; ENSG00000154920; ENSG00000124635; ENSG00000005156; ENSG00000092853; ENSG00000178295; ENSG00000150991; ENSG00000273542; ENSG00000105393; ENSG00000163781; ENSG00000169139; ENSG00000163961; ENSG00000122008; ENSG00000158373; ENSG00000113522; ENSG00000073050; ENSG00000177084; ENSG00000170734; ENSG00000128731; ENSG00000196890; ENSG0000…	7341; 1017; 84126; 10038; 8290; 85236; 7515; 8914; 8349; 3017; 5429; 8364; 8900; 6117; 10524; 7158; 8343; 9577; 890; 57804; 8360; 128312; 79184; 6047; 5981; 7316; 3014; 5426; 51588; 165918; 8345; 7468; 10635; 7336; 10721; 10714; 580; 8339; 197342; 8367; 5889; 5531; 51750; 54107; 4683; 54962; 7329; 80198; 472; 5892; 29086; 51548; 7156; 146956; 25; 63967; 348654; 7311; 8344; 9156; 10111; 8363; 7314…	140	139
Signaling by TGFB family members	0.00183354	0.0139005	Reactome	R-HSA-9006936	ENSG00000104880; ENSG00000080839; ENSG00000170315; ENSG00000120693; ENSG00000087074; ENSG00000197323; ENSG00000185591; ENSG00000130725; ENSG00000082898; ENSG00000180875; ENSG00000129559; ENSG00000143799; ENSG00000138696; ENSG00000088832; ENSG00000082258; ENSG00000163513; ENSG00000135503; ENSG00000049759; ENSG00000067560; ENSG00000143375; ENSG00000108389; ENSG00000157450; ENSG00000221983; ENSG0000…	3065; 51592; 10272; 57530; 268; 4092; 6667; 60436; 64750; 650; 4086; 4089; 9040; 11167; 867; 64388; 7314; 23370; 3625; 7048; 4088; 904; 9611; 5590; 7514; 25805; 659; 9372; 5494; 93; 23327; 7029; 9765; 4221; 6498; 91; 9958; 5933; 9241; 51377; 3624; 4738; 7311; 56937; 658; 23645; 2280; 905; 22938; 8812; 269; 657; 4093; 387; 50848; 9612; 130399; 7316; 7046; 25937; 142; 54778; 1025; 6233; 10468; 9110	96	96
Developmental Biology	0.00183845	0.0139005	Reactome	R-HSA-1266738	ENSG00000160007; ENSG00000171401; ENSG00000171403; ENSG00000138795; ENSG00000162302; ENSG00000049089; ENSG00000076864; ENSG00000091136; ENSG00000101335; ENSG00000168036; ENSG00000254087; ENSG00000106070; ENSG00000137076; ENSG00000018236; ENSG00000183020; ENSG00000006607; ENSG00000206384; ENSG00000067191; ENSG00000105976; ENSG00000142173; ENSG00000140396; ENSG00000057294; ENSG00000067900; ENSG0000…	6929; 144501; 1595; 1829; 53616; 23122; 5578; 5649; 404203; 6478; 6330; 1457; 51586; 6453; 5371; 1286; 1826; 23581; 57144; 1282; 1739; 196374; 1000; 90249; 10092; 5062; 3672; 7408; 7314; 5962; 2312; 6714; 27289; 23332; 6597; 9826; 7051; 3855; 643418; 9260; 285643; 6300; 23097; 5216; 116986; 1298; 219699; 208; 287; 938; 3156; 161; 59277; 785; 8829; 288; 353135; 81857; 2885; 1291; 1759; 6233; 25818…	676	676
E3 ubiquitin ligases ubiquitinate target proteins	0.00194641	0.0146374	Reactome	R-HSA-8866654	ENSG00000170315; ENSG00000131508; ENSG00000170142; ENSG00000140395; ENSG00000108733; ENSG00000142867; ENSG00000139197; ENSG00000180596; ENSG00000176641; ENSG00000103549; ENSG00000131871; ENSG00000124635; ENSG00000185651; ENSG00000142655; ENSG00000185130; ENSG00000164751; ENSG00000168936; ENSG00000274290; ENSG00000275713; ENSG00000277224; ENSG00000169139; ENSG00000221983; ENSG00000137815; ENSG0000…	5193; 8340; 23168; 3105; 5830; 8915; 92305; 6233; 5591; 85236; 7322; 123169; 220441; 9810; 8345; 7332; 54623; 7336; 3017; 56852; 79139; 7311; 8344; 7320; 118424; 5828; 8339; 55829; 7316; 8970; 8343; 6596; 51322; 8347; 7314; 5111; 79577; 7323; 5195; 80349; 7324; 51255; 257218	59	59
Selective autophagy	0.00194641	0.0146374	Reactome	R-HSA-9663891	ENSG00000170315; ENSG00000094631; ENSG00000139197; ENSG00000213585; ENSG00000204435; ENSG00000077380; ENSG00000116288; ENSG00000185122; ENSG00000032742; ENSG00000264364; ENSG00000101460; ENSG00000149311; ENSG00000221983; ENSG00000100216; ENSG00000188554; ENSG00000144635; ENSG00000088986; ENSG00000070770; ENSG00000130204; ENSG00000158828; ENSG00000197122; ENSG00000109971; ENSG00000244687; ENSG0000…	10452; 8878; 1781; 8655; 56993; 5830; 84749; 8408; 9927; 55669; 3312; 140735; 6233; 7311; 6714; 11315; 9868; 3297; 7416; 8100; 200894; 81631; 1457; 5116; 10013; 4077; 7316; 9140; 139341; 54543; 472; 84557; 7335; 1778; 51001; 10226; 1460; 123; 65018; 387521; 51143; 7314; 1459	59	59
Gap junction degradation	0.00198314	0.0146374	Reactome	R-HSA-190873	ENSG00000152661; ENSG00000153071; ENSG00000141367; ENSG00000070371; ENSG00000196586; ENSG00000161203; ENSG00000122705; ENSG00000175416; ENSG00000106976; ENSG00000079805	1173; 8218; 1601; 1211; 4646; 1785; 1759; 1212; 1213; 2697	10	10
MASTL Facilitates Mitotic Progression	0.00198314	0.0146374	Reactome	R-HSA-2465910	ENSG00000113575; ENSG00000137713; ENSG00000170312; ENSG00000105568; ENSG00000120539; ENSG00000175470; ENSG00000128989; ENSG00000143420; ENSG00000104695; ENSG00000134057	5518; 5519; 5516; 891; 2029; 10776; 55844; 5515; 983; 84930	10	10
Pexophagy	0.00198314	0.0146374	Reactome	R-HSA-9664873	ENSG00000170315; ENSG00000150991; ENSG00000149311; ENSG00000161011; ENSG00000139197; ENSG00000140941; ENSG00000221983; ENSG00000188554; ENSG00000135093; ENSG00000143947	7316; 8878; 84749; 7311; 5830; 4077; 472; 7314; 6233; 81631	10	10
Stabilization of p53	0.00198314	0.0146374	Reactome	R-HSA-69541	ENSG00000170315; ENSG00000150991; ENSG00000141510; ENSG00000143207; ENSG00000198625; ENSG00000221983; ENSG00000183765; ENSG00000149311; ENSG00000143947; ENSG00000135679	7316; 7157; 11200; 7311; 4193; 64326; 472; 7314; 6233; 4194	10	10
VLDLR internalisation and degradation	0.00198314	0.0146374	Reactome	R-HSA-8866427	ENSG00000183020; ENSG00000006125; ENSG00000141367; ENSG00000042753; ENSG00000196961; ENSG00000169174; ENSG00000147852; ENSG00000007944; ENSG00000161203; ENSG00000122705	163; 1173; 160; 255738; 161; 7436; 1211; 29116; 1213; 1175	10	10
Gap junction trafficking and regulation	0.0021516	0.015618	Reactome	R-HSA-157858	ENSG00000106976; ENSG00000152661; ENSG00000197122; ENSG00000153071; ENSG00000141367; ENSG00000070371; ENSG00000104067; ENSG00000196586; ENSG00000161203; ENSG00000122705; ENSG00000175416; ENSG00000165474; ENSG00000079805	1173; 6714; 8218; 1601; 1211; 4646; 2706; 1785; 1759; 7082; 1212; 1213; 2697	14	14
Golgi Cisternae Pericentriolar Stack Reorganization	0.0021516	0.015618	Reactome	R-HSA-162658	ENSG00000138069; ENSG00000166851; ENSG00000167110; ENSG00000117475; ENSG00000157456; ENSG00000104388; ENSG00000174903; ENSG00000115806; ENSG00000100030; ENSG00000138768; ENSG00000114745; ENSG00000170312; ENSG00000134057	81876; 5347; 9133; 5594; 891; 5862; 2801; 8615; 8548; 26003; 5861; 64689; 983	14	14
Response of EIF2AK1 (HRI) to heme deficiency	0.0021516	0.015618	Reactome	R-HSA-9648895	ENSG00000101255; ENSG00000162772; ENSG00000087074; ENSG00000153879; ENSG00000175197; ENSG00000134001; ENSG00000128965; ENSG00000070669; ENSG00000169136; ENSG00000172216; ENSG00000130741; ENSG00000128272; ENSG00000125977	468; 57761; 1051; 1965; 440; 8894; 22809; 467; 1054; 1968; 1649; 79094; 23645	14	14
ERK/MAPK targets	0.0021717	0.015618	Reactome	R-HSA-198753	ENSG00000113575; ENSG00000166484; ENSG00000137713; ENSG00000071242; ENSG00000177189; ENSG00000100030; ENSG00000105568; ENSG00000185386; ENSG00000164086; ENSG00000068305; ENSG00000112640; ENSG00000100784; ENSG00000117676; ENSG00000104695; ENSG00000112062; ENSG00000126767; ENSG00000139318; ENSG00000120875	6196; 5518; 5600; 5519; 5594; 6195; 5516; 5528; 4205; 1432; 2002; 1849; 9252; 1848; 5598; 6197; 5515; 1846	21	21
G1/S DNA Damage Checkpoints	0.0021717	0.015618	Reactome	R-HSA-69615	ENSG00000161642; ENSG00000170315; ENSG00000150991; ENSG00000141510; ENSG00000143207; ENSG00000111276; ENSG00000090097; ENSG00000198625; ENSG00000145386; ENSG00000183765; ENSG00000149554; ENSG00000149311; ENSG00000221983; ENSG00000123374; ENSG00000133101; ENSG00000124762; ENSG00000143947; ENSG00000135679	7316; 1027; 7157; 11200; 890; 25946; 4193; 64326; 472; 7314; 6233; 8900; 57060; 1026; 4194; 1017; 1111; 7311	21	21
Oxygen-dependent proline hydroxylation of Hypoxia-inducible Factor Alpha	0.0021717	0.015618	Reactome	R-HSA-1234176	ENSG00000100387; ENSG00000103363; ENSG00000170315; ENSG00000131508; ENSG00000154582; ENSG00000108094; ENSG00000150991; ENSG00000129474; ENSG00000129521; ENSG00000221983; ENSG00000269858; ENSG00000116016; ENSG00000143947; ENSG00000144791; ENSG00000135766; ENSG00000100644; ENSG00000142279; ENSG00000109332	7316; 112398; 112399; 7322; 7323; 126374; 2034; 3091; 8453; 84962; 7311; 9978; 6923; 6233; 7314; 54583; 8994; 6921	21	21
Non-integrin membrane-ECM interactions	0.0022355	0.0158301	Reactome	R-HSA-3000171	ENSG00000074527; ENSG00000162512; ENSG00000130702; ENSG00000091136; ENSG00000091409; ENSG00000058085; ENSG00000197461; ENSG00000100311; ENSG00000072110; ENSG00000162733; ENSG00000142798; ENSG00000154229; ENSG00000188157; ENSG00000196655; ENSG00000172037; ENSG00000204580; ENSG00000109072; ENSG00000082781; ENSG00000150093; ENSG00000053747; ENSG00000138448; ENSG00000196878; ENSG00000164171; ENSG0000…	59277; 375790; 2247; 3914; 7057; 1756; 3691; 87; 3918; 6383; 780; 3912; 5154; 3690; 3339; 3913; 5155; 4921; 7448; 284217; 3685; 3371; 5578; 51399; 9672; 3655; 3909; 3693; 3911; 3673; 6385; 3688	42	42
RND1 GTPase cycle	0.0022355	0.0158301	Reactome	R-HSA-9696273	ENSG00000166225; ENSG00000072274; ENSG00000072210; ENSG00000100852; ENSG00000178252; ENSG00000160007; ENSG00000134313; ENSG00000147274; ENSG00000141738; ENSG00000163629; ENSG00000172602; ENSG00000132589; ENSG00000174106; ENSG00000114554; ENSG00000116209; ENSG00000173702; ENSG00000171680; ENSG00000091164; ENSG00000145675; ENSG00000151914; ENSG00000082269; ENSG00000142627; ENSG00000105974; ENSG0000…	57498; 2886; 1832; 57579; 7037; 9352; 9231; 56667; 222584; 1362; 27289; 1969; 23592; 2319; 11180; 81839; 55704; 22852; 394; 9462; 5783; 57449; 27316; 224; 5295; 667; 55789; 9528; 857; 5361; 2909; 10818	42	42
tRNA Aminoacylation	0.0022355	0.0158301	Reactome	R-HSA-379724	ENSG00000180817; ENSG00000166986; ENSG00000145982; ENSG00000170445; ENSG00000139131; ENSG00000113407; ENSG00000134684; ENSG00000143374; ENSG00000117593; ENSG00000164022; ENSG00000137411; ENSG00000172053; ENSG00000011376; ENSG00000113643; ENSG00000124608; ENSG00000065427; ENSG00000090861; ENSG00000106305; ENSG00000110619; ENSG00000031698; ENSG00000136628; ENSG00000115866; ENSG00000112855; ENSG0000…	23395; 55157; 1615; 57505; 5464; 2193; 7407; 833; 3035; 4141; 79731; 16; 51067; 5917; 7453; 51520; 57176; 9255; 2617; 55699; 80222; 3376; 2058; 10667; 10056; 3735; 23438; 7965; 8565; 5859; 6897; 6301	42	42
Respiratory electron transport, ATP synthesis by chemiosmotic coupling, and heat production by uncoupling proteins.	0.00224364	0.0158475	Reactome	R-HSA-163200	ENSG00000179091; ENSG00000123545; ENSG00000171503; ENSG00000167792; ENSG00000124172; ENSG00000174886; ENSG00000228253; ENSG00000204370; ENSG00000177646; ENSG00000186010; ENSG00000164405; ENSG00000117118; ENSG00000198938; ENSG00000241468; ENSG00000198886; ENSG00000090266; ENSG00000154518; ENSG00000130159; ENSG00000198840; ENSG00000198888; ENSG00000113845; ENSG00000198727; ENSG00000184983; ENSG0000…	4513; 7384; 516; 4700; 4706; 4719; 2110; 10975; 4694; 27109; 29796; 1327; 539; 1351; 51300; 4696; 7350; 4708; 4512; 51295; 1329; 4718; 4519; 522; 4541; 4717; 2108; 4535; 521; 9167; 9377; 25915; 1350; 4711; 4720; 515; 4538; 126328; 51079; 1349; 54539; 4509; 7386; 518; 4537; 374291; 4702; 28976; 27089; 6390; 4713; 7385; 9551; 4716; 4695; 1345; 4710; 6392; 4723; 514; 55744; 4698; 1337; 4709; 4508; 4…	113	113
Antigen Presentation: Folding, assembly and peptide loading of class I MHC	0.00241772	0.0168273	Reactome	R-HSA-983170	ENSG00000166710; ENSG00000234745; ENSG00000138674; ENSG00000044574; ENSG00000157020; ENSG00000113615; ENSG00000204525; ENSG00000176986; ENSG00000179218; ENSG00000204592; ENSG00000206503; ENSG00000127022; ENSG00000138802; ENSG00000152700; ENSG00000204267; ENSG00000167004; ENSG00000168394; ENSG00000204642; ENSG00000150961; ENSG00000100934	3105; 10427; 22872; 10802; 2923; 6891; 10484; 9632; 3134; 6890; 6396; 3107; 821; 9871; 811; 3133; 3106; 3309; 51128; 567	24	24
APC/C:Cdc20 mediated degradation of Securin	0.00241772	0.0168273	Reactome	R-HSA-174154	ENSG00000164162; ENSG00000170315; ENSG00000196510; ENSG00000170142; ENSG00000150991; ENSG00000117399; ENSG00000053900; ENSG00000108106; ENSG00000004897; ENSG00000130177; ENSG00000175063; ENSG00000176386; ENSG00000176248; ENSG00000153107; ENSG00000089053; ENSG00000141552; ENSG00000164611; ENSG00000221983; ENSG00000143947; ENSG00000166295	29945; 27338; 10393; 29882; 9232; 991; 51434; 8881; 246184; 51529; 7316; 7311; 11065; 7324; 51433; 7314; 6233; 996; 119504; 64682	24	24
Glycogen metabolism	0.00241772	0.0168273	Reactome	R-HSA-8982491	ENSG00000114480; ENSG00000100994; ENSG00000044446; ENSG00000165434; ENSG00000079739; ENSG00000100504; ENSG00000056998; ENSG00000171298; ENSG00000163754; ENSG00000067177; ENSG00000143933; ENSG00000169299; ENSG00000119938; ENSG00000156873; ENSG00000104812; ENSG00000068976; ENSG00000162688; ENSG00000198668; ENSG00000169764; ENSG00000164776	801; 55276; 5261; 178; 805; 5834; 5256; 5236; 5507; 5260; 5255; 283209; 2548; 2997; 7360; 5837; 2992; 2632; 8908; 5836	24	24
APC-Cdc20 mediated degradation of Nek2A	0.00254446	0.0173911	Reactome	R-HSA-179409	ENSG00000170315; ENSG00000117650; ENSG00000170142; ENSG00000117399; ENSG00000130177; ENSG00000175063; ENSG00000176386; ENSG00000176248; ENSG00000004897; ENSG00000196510; ENSG00000164162; ENSG00000150991; ENSG00000153107; ENSG00000221983; ENSG00000154473; ENSG00000108106; ENSG00000143947; ENSG00000166295; ENSG00000156970; ENSG00000089053; ENSG00000141552; ENSG00000053900	29945; 27338; 10393; 7311; 701; 29882; 991; 51434; 8881; 246184; 51529; 7316; 4751; 11065; 7324; 51433; 9184; 7314; 6233; 996; 119504; 64682	27	27
Signaling by NOTCH4	0.00254446	0.0173911	Reactome	R-HSA-9013694	ENSG00000080815; ENSG00000100387; ENSG00000170315; ENSG00000113558; ENSG00000109670; ENSG00000161021; ENSG00000150991; ENSG00000013810; ENSG00000221983; ENSG00000162736; ENSG00000204301; ENSG00000143801; ENSG00000055130; ENSG00000196782; ENSG00000117362; ENSG00000143947; ENSG00000101384; ENSG00000168214; ENSG00000184384; ENSG00000138613; ENSG00000037280; ENSG00000166949	2324; 55534; 10460; 182; 84441; 83464; 5664; 4088; 6233; 4855; 7316; 51107; 7311; 8454; 9978; 7314; 23385; 6500; 55294; 5663; 3516; 9794	27	27
Downstream signaling events of B Cell Receptor (BCR)	0.00254945	0.0173911	Reactome	R-HSA-1168372	ENSG00000172575; ENSG00000113558; ENSG00000142867; ENSG00000143933; ENSG00000172175; ENSG00000088832; ENSG00000101096; ENSG00000166501; ENSG00000104825; ENSG00000221823; ENSG00000135341; ENSG00000198286; ENSG00000174775; ENSG00000198668; ENSG00000138814; ENSG00000100906; ENSG00000107758; ENSG00000072736; ENSG00000055130; ENSG00000269335; ENSG00000152689; ENSG00000109320; ENSG00000133703; ENSG0000…	5530; 801; 10125; 8915; 5534; 4773; 4790; 5966; 3845; 3265; 10892; 5970; 8517; 23291; 8454; 4775; 4793; 6885; 84433; 5532; 25780; 4792; 6500; 805; 5579; 2280	33	33
N-glycan trimming in the ER and Calnexin/Calreticulin cycle	0.00254945	0.0173911	Reactome	R-HSA-532668	ENSG00000151092; ENSG00000170315; ENSG00000089597; ENSG00000130175; ENSG00000136731; ENSG00000143947; ENSG00000239305; ENSG00000150991; ENSG00000071537; ENSG00000179218; ENSG00000221983; ENSG00000135506; ENSG00000204308; ENSG00000100764; ENSG00000145495; ENSG00000136986; ENSG00000088298; ENSG00000162298; ENSG00000170881; ENSG00000162191; ENSG00000138942; ENSG00000127022; ENSG00000159461; ENSG0000…	6400; 10299; 55768; 821; 2923; 56886; 6048; 51009; 51035; 9761; 23193; 7844; 84447; 267; 7316; 79139; 91445; 7311; 5700; 811; 55741; 5589; 10956; 7314; 6233; 11236	33	33
Regulation of TP53 Activity through Acetylation	0.00258017	0.0175577	Reactome	R-HSA-6804758	ENSG00000102054; ENSG00000111642; ENSG00000083168; ENSG00000196591; ENSG00000149480; ENSG00000127445; ENSG00000108984; ENSG00000140464; ENSG00000156983; ENSG00000170004; ENSG00000150867; ENSG00000100393; ENSG00000100425; ENSG00000166164; ENSG00000117020; ENSG00000116478; ENSG00000168395; ENSG00000166908; ENSG00000165782; ENSG00000141510; ENSG00000143614; ENSG00000071655; ENSG00000163875; ENSG0000…	1108; 7157; 3065; 1107; 7862; 9219; 29117; 53615; 7994; 84289; 57459; 10000; 5371; 90809; 23774; 5931; 5305; 5300; 3066; 64769; 208; 2033; 79837; 5608	30	30
Transcription of the HIV genome	0.00260913	0.0177116	Reactome	R-HSA-167172	ENSG00000103363; ENSG00000178913; ENSG00000134480; ENSG00000165632; ENSG00000122728; ENSG00000272047; ENSG00000112592; ENSG00000177700; ENSG00000064313; ENSG00000005075; ENSG00000181222; ENSG00000082258; ENSG00000145736; ENSG00000136807; ENSG00000196235; ENSG00000141384; ENSG00000197780; ENSG00000134058; ENSG00000020426; ENSG00000270647; ENSG00000153767; ENSG00000188342; ENSG00000148835; ENSG0000…	8148; 6883; 7936; 8812; 5435; 2961; 22916; 5439; 4331; 25920; 5430; 6882; 51497; 4686; 6872; 5441; 904; 6829; 9150; 905; 2960; 6879; 138474; 6908; 83860; 2957; 5440; 2959; 902; 51224; 8178; 5433; 2963; 6923; 5437; 399511; 2958; 6877; 6880; 1025; 8731; 5432; 6873; 6884; 6881; 1022; 404672; 6875; 5436; 2966; 5431; 6921	74	74
Glucose metabolism	0.0026785	0.0181295	Reactome	R-HSA-70326	ENSG00000113575; ENSG00000134955; ENSG00000108528; ENSG00000072062; ENSG00000114268; ENSG00000085415; ENSG00000105568; ENSG00000159399; ENSG00000170525; ENSG00000109107; ENSG00000111640; ENSG00000139496; ENSG00000196313; ENSG00000141959; ENSG00000152254; ENSG00000120053; ENSG00000104695; ENSG00000137700; ENSG00000047410; ENSG00000095319; ENSG00000160190; ENSG00000157020; ENSG00000067225; ENSG0000…	5091; 219855; 2026; 23511; 9972; 8402; 283871; 4928; 5519; 57818; 5528; 57122; 3099; 2821; 9631; 5208; 79902; 4927; 5210; 7175; 5566; 4191; 5515; 5230; 5903; 5106; 100101267; 10762; 348995; 5518; 55746; 81929; 23636; 3098; 9688; 54020; 2597; 23165; 8480; 5211; 230; 6396; 2542; 26330; 4190; 229; 2806; 5315; 5213; 2805; 55706; 2023; 226; 5516; 283209; 10165; 9818; 8604; 10007; 9883; 5214; 5209; 8086	93	92
Gap-filling DNA repair synthesis and ligation in TC-NER	0.00269019	0.0181295	Reactome	R-HSA-6782210	ENSG00000132646; ENSG00000170315; ENSG00000134480; ENSG00000100387; ENSG00000133119; ENSG00000148229; ENSG00000177700; ENSG00000005075; ENSG00000181222; ENSG00000005156; ENSG00000110107; ENSG00000132383; ENSG00000145736; ENSG00000084072; ENSG00000158290; ENSG00000150991; ENSG00000076924; ENSG00000134058; ENSG00000272047; ENSG00000225830; ENSG00000221983; ENSG00000240682; ENSG00000100142; ENSG0000…	7316; 54107; 57461; 56655; 2074; 5435; 5426; 91603; 56949; 5439; 4331; 57654; 5430; 51426; 8451; 3150; 5441; 3980; 7515; 10450; 399511; 5983; 1642; 5111; 8450; 5440; 7311; 10714; 902; 5433; 6117; 5437; 9978; 57804; 5432; 7314; 6233; 5427; 1022; 404672; 2033; 5436; 27339; 2966; 5981; 5431; 7874	66	66
TP53 Regulates Transcription of DNA Repair Genes	0.00269019	0.0181295	Reactome	R-HSA-6796648	ENSG00000103363; ENSG00000134480; ENSG00000149554; ENSG00000105656; ENSG00000167258; ENSG00000122512; ENSG00000177700; ENSG00000144554; ENSG00000005075; ENSG00000181222; ENSG00000082258; ENSG00000095002; ENSG00000136807; ENSG00000065883; ENSG00000020426; ENSG00000188986; ENSG00000188342; ENSG00000100142; ENSG00000149311; ENSG00000101158; ENSG00000145736; ENSG00000170345; ENSG00000196235; ENSG0000…	4436; 7157; 7936; 545; 8812; 5435; 472; 2176; 5440; 5439; 4331; 5430; 1111; 51497; 672; 5441; 904; 8621; 9150; 905; 5395; 1386; 2353; 6923; 902; 25920; 6829; 51224; 8178; 5433; 4292; 2963; 5437; 399511; 5892; 51755; 55215; 2177; 1025; 5432; 1022; 404672; 9656; 5436; 2966; 5431; 6921	66	66
Cellular response to heat stress	0.00274917	0.0183172	Reactome	R-HSA-3371556	ENSG00000170606; ENSG00000197565; ENSG00000149257; ENSG00000096717; ENSG00000004478; ENSG00000145349; ENSG00000120694; ENSG00000105993; ENSG00000170315; ENSG00000166170; ENSG00000132383; ENSG00000095319; ENSG00000094631; ENSG00000213024; ENSG00000185122; ENSG00000157020; ENSG00000100030; ENSG00000047410; ENSG00000102900; ENSG00000230989; ENSG00000146072; ENSG00000196313; ENSG00000204388; ENSG0000…	871; 23511; 7266; 9972; 9261; 64223; 22824; 4928; 5594; 472; 6117; 3281; 573; 57122; 3309; 3326; 9631; 10728; 79902; 2288; 4927; 1288; 7175; 23411; 3306; 817; 5903; 100101267; 10762; 348995; 6782; 2033; 55746; 81929; 23636; 3308; 9688; 23165; 1387; 8480; 84335; 3315; 27242; 57521; 6396; 51182; 10808; 7314; 3312; 3304; 55706; 545; 259217; 2932; 9530; 10049; 162989; 10013; 9818; 3297; 57805; 9529; …	97	97
Nucleotide Excision Repair	0.00274917	0.0183172	Reactome	R-HSA-5696398	ENSG00000100387; ENSG00000170315; ENSG00000134480; ENSG00000184900; ENSG00000166200; ENSG00000148229; ENSG00000100479; ENSG00000141030; ENSG00000163882; ENSG00000123552; ENSG00000143799; ENSG00000005075; ENSG00000181222; ENSG00000005156; ENSG00000110107; ENSG00000132383; ENSG00000145736; ENSG00000143947; ENSG00000084072; ENSG00000158290; ENSG00000134058; ENSG00000076924; ENSG00000272047; ENSG0000…	7508; 56949; 57461; 57654; 8451; 7515; 1069; 10450; 5440; 10714; 64708; 9557; 399511; 57804; 10920; 5432; 27339; 5981; 5426; 91603; 5439; 4331; 10038; 7336; 8450; 404672; 54107; 5433; 9978; 2033; 85015; 2074; 7329; 5435; 50813; 3150; 1642; 7311; 5437; 10401; 5430; 8533; 7314; 1022; 5431; 6612; 56655; 51426; 5441; 3980; 9318; 7341; 5983; 5111; 7316; 902; 2072; 142; 54778; 6233; 5427; 6117; 51138; …	97	97
HIV Transcription Initiation	0.00277055	0.0183172	Reactome	R-HSA-167161	ENSG00000153767; ENSG00000134480; ENSG00000165632; ENSG00000122728; ENSG00000177700; ENSG00000064313; ENSG00000005075; ENSG00000181222; ENSG00000145736; ENSG00000272047; ENSG00000141384; ENSG00000197780; ENSG00000134058; ENSG00000020426; ENSG00000270647; ENSG00000178913; ENSG00000188342; ENSG00000148835; ENSG00000100142; ENSG00000064995; ENSG00000147133; ENSG00000047315; ENSG00000147669; ENSG0000…	8148; 6883; 5435; 2957; 6872; 5439; 2961; 404672; 5430; 6882; 4331; 5441; 6875; 2960; 6879; 138474; 6908; 5440; 2959; 6881; 902; 5433; 2963; 5437; 2958; 6880; 83860; 5432; 6873; 6884; 1022; 5436; 2966; 6877; 5431	47	47
RNA Polymerase II HIV Promoter Escape	0.00277055	0.0183172	Reactome	R-HSA-167162	ENSG00000153767; ENSG00000134480; ENSG00000165632; ENSG00000122728; ENSG00000177700; ENSG00000064313; ENSG00000005075; ENSG00000181222; ENSG00000145736; ENSG00000272047; ENSG00000141384; ENSG00000197780; ENSG00000134058; ENSG00000020426; ENSG00000270647; ENSG00000178913; ENSG00000188342; ENSG00000148835; ENSG00000100142; ENSG00000064995; ENSG00000147133; ENSG00000047315; ENSG00000147669; ENSG0000…	8148; 6883; 5435; 2961; 6872; 5439; 4331; 404672; 5430; 6882; 5441; 6875; 2960; 6879; 138474; 6908; 2957; 5440; 2959; 6881; 902; 5433; 2963; 5437; 2958; 6880; 83860; 5432; 6873; 6884; 1022; 5436; 2966; 6877; 5431	47	47
RNA Polymerase II Transcription Initiation	0.00277055	0.0183172	Reactome	R-HSA-75953	ENSG00000153767; ENSG00000134480; ENSG00000165632; ENSG00000122728; ENSG00000177700; ENSG00000064313; ENSG00000005075; ENSG00000181222; ENSG00000145736; ENSG00000272047; ENSG00000141384; ENSG00000197780; ENSG00000134058; ENSG00000020426; ENSG00000270647; ENSG00000178913; ENSG00000188342; ENSG00000148835; ENSG00000100142; ENSG00000064995; ENSG00000147133; ENSG00000047315; ENSG00000147669; ENSG0000…	8148; 6883; 5435; 2961; 6872; 5439; 4331; 404672; 5430; 6882; 5441; 6875; 2960; 6879; 138474; 6908; 2957; 5440; 2959; 6881; 902; 5433; 2963; 5437; 2958; 6880; 83860; 5432; 6873; 6884; 1022; 5436; 2966; 6877; 5431	47	47
RNA Polymerase II Transcription Initiation And Promoter Clearance	0.00277055	0.0183172	Reactome	R-HSA-76042	ENSG00000153767; ENSG00000134480; ENSG00000165632; ENSG00000122728; ENSG00000177700; ENSG00000064313; ENSG00000005075; ENSG00000181222; ENSG00000145736; ENSG00000272047; ENSG00000141384; ENSG00000197780; ENSG00000134058; ENSG00000020426; ENSG00000270647; ENSG00000178913; ENSG00000188342; ENSG00000148835; ENSG00000100142; ENSG00000064995; ENSG00000147133; ENSG00000047315; ENSG00000147669; ENSG0000…	8148; 6883; 5435; 2961; 6872; 5439; 4331; 404672; 5430; 6882; 5441; 6875; 2960; 6879; 138474; 6908; 2957; 5440; 2959; 6881; 902; 5433; 2963; 5437; 2958; 6880; 83860; 5432; 6873; 6884; 1022; 5436; 2966; 6877; 5431	47	47
RNA Polymerase II Transcription Pre-Initiation And Promoter Opening	0.00277055	0.0183172	Reactome	R-HSA-73779	ENSG00000153767; ENSG00000134480; ENSG00000165632; ENSG00000122728; ENSG00000177700; ENSG00000064313; ENSG00000005075; ENSG00000181222; ENSG00000145736; ENSG00000272047; ENSG00000141384; ENSG00000197780; ENSG00000134058; ENSG00000020426; ENSG00000270647; ENSG00000178913; ENSG00000188342; ENSG00000148835; ENSG00000100142; ENSG00000064995; ENSG00000147133; ENSG00000047315; ENSG00000147669; ENSG0000…	8148; 6883; 5435; 2961; 6872; 5439; 4331; 404672; 5430; 6882; 5441; 6875; 2960; 6879; 138474; 6908; 2957; 5440; 2959; 6881; 902; 5433; 2963; 5437; 2958; 6880; 83860; 5432; 6873; 6884; 1022; 5436; 2966; 6877; 5431	47	47
Formation of TC-NER Pre-Incision Complex	0.00295941	0.0194276	Reactome	R-HSA-6781823	ENSG00000100387; ENSG00000170315; ENSG00000134480; ENSG00000166200; ENSG00000141030; ENSG00000177700; ENSG00000005075; ENSG00000181222; ENSG00000110107; ENSG00000145736; ENSG00000084072; ENSG00000158290; ENSG00000150991; ENSG00000076924; ENSG00000134058; ENSG00000272047; ENSG00000225830; ENSG00000221983; ENSG00000240682; ENSG00000100142; ENSG00000163945; ENSG00000047315; ENSG00000138663; ENSG0000…	7316; 57461; 2074; 5435; 56949; 5439; 5433; 4331; 5430; 50813; 57654; 8451; 3150; 5441; 9318; 10450; 1642; 10920; 8450; 5440; 7311; 902; 64708; 5437; 399511; 8533; 9978; 91603; 5432; 7314; 6233; 1022; 404672; 51138; 2033; 5436; 27339; 2966; 5431; 7874	55	55
Glycogen breakdown (glycogenolysis)	0.00297342	0.0194738	Reactome	R-HSA-70221	ENSG00000100994; ENSG00000044446; ENSG00000165434; ENSG00000198668; ENSG00000171298; ENSG00000163754; ENSG00000067177; ENSG00000143933; ENSG00000169299; ENSG00000056998; ENSG00000156873; ENSG00000068976; ENSG00000162688; ENSG00000100504; ENSG00000164776	2548; 8908; 5261; 5836; 801; 55276; 5256; 5837; 5255; 178; 5260; 805; 2992; 5834; 283209	17	17
Cell death signalling via NRAGE, NRIF and NADE	0.00310139	0.0201699	Reactome	R-HSA-204998	ENSG00000080815; ENSG00000104880; ENSG00000136002; ENSG00000170315; ENSG00000066248; ENSG00000130762; ENSG00000114346; ENSG00000183111; ENSG00000116584; ENSG00000175104; ENSG00000166681; ENSG00000114790; ENSG00000139132; ENSG00000076928; ENSG00000115904; ENSG00000142632; ENSG00000150991; ENSG00000205726; ENSG00000153094; ENSG00000221983; ENSG00000050327; ENSG00000134215; ENSG00000163947; ENSG0000…	26084; 8878; 389337; 50649; 9138; 55701; 25791; 23370; 10276; 83464; 89846; 9826; 11214; 7189; 5664; 84033; 1894; 55160; 7204; 128272; 6233; 7074; 29; 121512; 5879; 64857; 7316; 51107; 6453; 7311; 50650; 23365; 26574; 7410; 27237; 7984; 6655; 27018; 26230; 10018; 57449; 100271715; 10451; 84904; 7314; 23385; 9828; 6654; 5663; 8874; 572; 10672; 9181	76	76
G2/M Checkpoints	0.00321282	0.0207976	Reactome	R-HSA-69481	ENSG00000164815; ENSG00000170312; ENSG00000174371; ENSG00000197061; ENSG00000149554; ENSG00000158406; ENSG00000128731; ENSG00000133119; ENSG00000180596; ENSG00000158402; ENSG00000006634; ENSG00000183765; ENSG00000124635; ENSG00000172977; ENSG00000067369; ENSG00000132383; ENSG00000136492; ENSG00000113522; ENSG00000127564; ENSG00000158019; ENSG00000276966; ENSG00000185515; ENSG00000274290; ENSG0000…	995; 8365; 1017; 84126; 55388; 983; 8290; 85236; 121504; 3017; 8364; 10926; 6117; 10524; 7158; 8343; 9577; 8360; 128312; 79184; 23594; 7157; 4175; 7532; 51512; 3014; 51588; 165918; 10971; 9133; 8345; 7468; 7336; 7529; 580; 8339; 8367; 8318; 4683; 9088; 472; 29086; 8317; 7156; 4999; 63967; 4173; 8344; 9156; 10111; 8363; 8349; 4176; 83990; 5001; 7533; 545; 8924; 51720; 1111; 7465; 672; 9025; 8294; …	120	119
Sphingolipid de novo biosynthesis	0.00322212	0.0208095	Reactome	R-HSA-1660661	ENSG00000166224; ENSG00000183018; ENSG00000163590; ENSG00000072210; ENSG00000133275; ENSG00000078124; ENSG00000090054; ENSG00000113163; ENSG00000141934; ENSG00000105287; ENSG00000177076; ENSG00000063176; ENSG00000172296; ENSG00000172292; ENSG00000164023; ENSG00000154227; ENSG00000196542; ENSG00000139624; ENSG00000115825; ENSG00000163082; ENSG00000132746; ENSG00000126821; ENSG00000198964; ENSG0000…	2531; 8877; 204219; 10087; 259230; 8560; 130367; 166929; 55304; 23683; 123099; 9517; 151742; 8612; 10558; 56848; 253782; 55331; 222; 142891; 8879; 165679; 91012; 224; 1455; 81537; 9217; 340485; 10715; 124976; 25865	41	41
Interleukin-1 family signaling	0.00325208	0.0208812	Reactome	R-HSA-446652	ENSG00000100387; ENSG00000139946; ENSG00000170315; ENSG00000136695; ENSG00000136697; ENSG00000197329; ENSG00000113558; ENSG00000175104; ENSG00000172936; ENSG00000104825; ENSG00000100324; ENSG00000135341; ENSG00000107968; ENSG00000221983; ENSG00000108984; ENSG00000137033; ENSG00000198001; ENSG00000136688; ENSG00000136689; ENSG00000137752; ENSG00000055208; ENSG00000077150; ENSG00000137496; ENSG0000…	10068; 8878; 257397; 56300; 1326; 51135; 57162; 4790; 6885; 3554; 23118; 7189; 387521; 4088; 4615; 5970; 3556; 8517; 6416; 23291; 10454; 26525; 57161; 7316; 7311; 3553; 8454; 7335; 4793; 3557; 64127; 834; 3656; 9173; 3552; 9978; 8808; 4792; 7314; 6233; 6500; 79155; 84639; 90865; 3606; 5608; 4791; 8767	68	68
mRNA Splicing - Minor Pathway	0.00325546	0.0208812	Reactome	R-HSA-72165	ENSG00000185946; ENSG00000161547; ENSG00000115875; ENSG00000198231; ENSG00000087365; ENSG00000177700; ENSG00000144028; ENSG00000005075; ENSG00000181222; ENSG00000143977; ENSG00000184209; ENSG00000141759; ENSG00000125835; ENSG00000182004; ENSG00000188342; ENSG00000115128; ENSG00000100142; ENSG00000114503; ENSG00000100319; ENSG00000144231; ENSG00000047315; ENSG00000174231; ENSG00000147669; ENSG0000…	24148; 23450; 23020; 5435; 22916; 10992; 5439; 6635; 5430; 10594; 6427; 4686; 5437; 6432; 5441; 6633; 4904; 4809; 11325; 5440; 55954; 83443; 5433; 2963; 9343; 85437; 55599; 11066; 10907; 6637; 5432; 51639; 6628; 6431; 5436; 10262; 5431; 9410	52	52
Regulation of HSF1-mediated heat shock response	0.00325567	0.0208812	Reactome	R-HSA-3371453	ENSG00000126803; ENSG00000170606; ENSG00000170315; ENSG00000149257; ENSG00000096717; ENSG00000004478; ENSG00000149311; ENSG00000120694; ENSG00000105993; ENSG00000120253; ENSG00000166170; ENSG00000047410; ENSG00000095319; ENSG00000185122; ENSG00000157020; ENSG00000100030; ENSG00000132383; ENSG00000102900; ENSG00000197565; ENSG00000146072; ENSG00000196313; ENSG00000204388; ENSG00000165868; ENSG0000…	23636; 9261; 55706; 545; 3308; 9688; 79902; 2288; 4927; 9529; 259217; 23165; 1288; 23511; 7266; 5903; 2932; 3312; 8480; 9530; 10049; 162989; 7175; 3315; 27242; 6396; 23411; 22824; 9972; 51182; 57805; 4928; 3306; 9818; 3297; 3313; 100101267; 6117; 10762; 573; 57122; 348995; 5594; 9883; 3309; 10808; 7314; 6782; 9631; 472; 3304; 8086; 3337; 871; 55746; 81929	81	81
ESR-mediated signaling	0.00341896	0.0218782	Reactome	R-HSA-8939211	ENSG00000197061; ENSG00000163882; ENSG00000140396; ENSG00000124635; ENSG00000152332; ENSG00000181222; ENSG00000168002; ENSG00000117984; ENSG00000108055; ENSG00000078687; ENSG00000100030; ENSG00000078369; ENSG00000273542; ENSG00000273983; ENSG00000277224; ENSG00000143190; ENSG00000198668; ENSG00000158373; ENSG00000047315; ENSG00000172354; ENSG00000100393; ENSG00000163235; ENSG00000117020; ENSG0000…	8877; 200845; 4312; 3065; 595; 805; 5430; 904; 9687; 85236; 10499; 3265; 8312; 8343; 1956; 1386; 6667; 5481; 3017; 8355; 5440; 5594; 3169; 8364; 1509; 23030; 23112; 55766; 1385; 7392; 1839; 3020; 128312; 192670; 3326; 3845; 5469; 10728; 6722; 801; 5432; 3014; 2791; 2354; 8357; 2288; 5885; 5536; 10735; 6714; 2625; 8345; 2353; 5590; 8360; 4343; 55625; 57690; 57678; 8339; 4318; 8202; 5431; 374; 1279…	217	216
Signaling by PDGFR in disease	0.00350696	0.0223387	Reactome	R-HSA-9671555	ENSG00000115415; ENSG00000134853; ENSG00000115808; ENSG00000115904; ENSG00000133703; ENSG00000121879; ENSG00000174775; ENSG00000107104; ENSG00000139083; ENSG00000144674; ENSG00000168610; ENSG00000145675; ENSG00000114742; ENSG00000177885; ENSG00000110934; ENSG00000051382; ENSG00000128052	6772; 23189; 5295; 3265; 3845; 5156; 2803; 6654; 2885; 57599; 5290; 6801; 5291; 6774; 2120; 51411; 3791	20	20
Syndecan interactions	0.00350696	0.0223387	Reactome	R-HSA-3000170	ENSG00000154229; ENSG00000164171; ENSG00000072110; ENSG00000196655; ENSG00000132470; ENSG00000259207; ENSG00000150093; ENSG00000137801; ENSG00000162512; ENSG00000138685; ENSG00000082781; ENSG00000169439; ENSG00000041982; ENSG00000124145; ENSG00000091409; ENSG00000138448; ENSG00000109072	6383; 3688; 3693; 7448; 3655; 2247; 3371; 3690; 5578; 7057; 3691; 51399; 3673; 9672; 87; 3685; 6385	20	20
Signaling by Nuclear Receptors	0.00353442	0.0224114	Reactome	R-HSA-9006931	ENSG00000112033; ENSG00000197061; ENSG00000004799; ENSG00000163882; ENSG00000073737; ENSG00000140396; ENSG00000124635; ENSG00000152332; ENSG00000181222; ENSG00000240857; ENSG00000115808; ENSG00000168002; ENSG00000117984; ENSG00000108055; ENSG00000078687; ENSG00000067992; ENSG00000100030; ENSG00000078369; ENSG00000273542; ENSG00000273983; ENSG00000109321; ENSG00000143190; ENSG00000198668; ENSG0000…	5166; 5914; 9611; 200845; 2033; 2783; 595; 805; 8363; 5430; 9687; 85236; 10499; 5165; 8312; 8343; 1956; 1025; 1386; 6667; 5481; 3017; 8355; 5440; 5594; 3169; 8364; 4312; 1374; 1509; 23030; 3065; 23112; 55766; 1385; 80820; 7392; 1839; 3020; 128312; 3326; 3845; 5162; 6257; 861; 10728; 6722; 5441; 2002; 801; 5432; 3014; 2791; 2354; 348; 8357; 2288; 5885; 5536; 57690; 6714; 2625; 904; 1382; 8345; 192…	295	294
SUMOylation of SUMOylation proteins	0.00363651	0.0228511	Reactome	R-HSA-4085377	ENSG00000085415; ENSG00000047410; ENSG00000095319; ENSG00000157020; ENSG00000102900; ENSG00000196313; ENSG00000069248; ENSG00000116030; ENSG00000272391; ENSG00000120253; ENSG00000103275; ENSG00000113569; ENSG00000110713; ENSG00000058804; ENSG00000139496; ENSG00000124789; ENSG00000108559; ENSG00000213024; ENSG00000111581; ENSG00000125450; ENSG00000094914; ENSG00000153201; ENSG00000155561; ENSG0000…	23636; 55706; 7329; 9688; 51588; 79902; 4927; 23165; 23511; 10210; 9972; 8480; 7341; 7175; 6396; 4928; 5903; 9818; 100101267; 10762; 57122; 348995; 9883; 9631; 8086; 55746; 81929	35	35
Formation of annular gap junctions	0.0036961	0.0231213	Reactome	R-HSA-196025	ENSG00000152661; ENSG00000106976; ENSG00000141367; ENSG00000070371; ENSG00000079805; ENSG00000161203; ENSG00000122705; ENSG00000175416; ENSG00000153071	1173; 8218; 1601; 1211; 1785; 1759; 1212; 1213; 2697	9	9
Type I hemidesmosome assembly	0.0036961	0.0231213	Reactome	R-HSA-446107	ENSG00000178209; ENSG00000058085; ENSG00000065618; ENSG00000132470; ENSG00000177697; ENSG00000151914; ENSG00000053747; ENSG00000091409; ENSG00000196878	3918; 667; 5339; 3655; 3909; 3914; 977; 1308; 3691	9	9
Mitotic Telophase/Cytokinesis	0.003746	0.0233609	Reactome	R-HSA-68884	ENSG00000108055; ENSG00000166851; ENSG00000129933; ENSG00000118007; ENSG00000083642; ENSG00000121892; ENSG00000164190; ENSG00000112984; ENSG00000137807; ENSG00000062650; ENSG00000164754; ENSG00000101972	5347; 9493; 10112; 10735; 23244; 9126; 23047; 25836; 23383; 5885; 23063; 10274	13	13
Autodegradation of Cdh1 by Cdh1:APC/C	0.00380139	0.0233609	Reactome	R-HSA-174084	ENSG00000164162; ENSG00000170315; ENSG00000196510; ENSG00000141552; ENSG00000150991; ENSG00000153107; ENSG00000108106; ENSG00000004897; ENSG00000130177; ENSG00000175063; ENSG00000176386; ENSG00000176248; ENSG00000166295; ENSG00000089053; ENSG00000105325; ENSG00000053900; ENSG00000221983; ENSG00000143947; ENSG00000170142	29945; 27338; 10393; 51343; 29882; 51434; 8881; 246184; 51529; 7316; 7311; 11065; 7324; 51433; 7314; 6233; 996; 119504; 64682	23	23
Cellular response to hypoxia	0.00380139	0.0233609	Reactome	R-HSA-1234174	ENSG00000100387; ENSG00000103363; ENSG00000170315; ENSG00000131508; ENSG00000154582; ENSG00000108094; ENSG00000150991; ENSG00000166135; ENSG00000129474; ENSG00000129521; ENSG00000221983; ENSG00000269858; ENSG00000116016; ENSG00000143947; ENSG00000144791; ENSG00000135766; ENSG00000100644; ENSG00000142279; ENSG00000109332	7322; 84962; 7311; 6923; 7316; 55662; 112399; 2034; 3091; 8994; 112398; 9978; 7323; 126374; 7314; 6233; 8453; 54583; 6921	23	23
Laminin interactions	0.00380139	0.0233609	Reactome	R-HSA-3000157	ENSG00000058085; ENSG00000135424; ENSG00000101680; ENSG00000142798; ENSG00000164171; ENSG00000172037; ENSG00000005884; ENSG00000182871; ENSG00000132470; ENSG00000091136; ENSG00000130702; ENSG00000116962; ENSG00000213949; ENSG00000150093; ENSG00000053747; ENSG00000087303; ENSG00000091409; ENSG00000138448; ENSG00000196878	80781; 3672; 3655; 3914; 3691; 22795; 3918; 3675; 3909; 3679; 3339; 3913; 284217; 3685; 3912; 3911; 3673; 4811; 3688	23	23
CDK-mediated phosphorylation and removal of Cdc6	0.00390102	0.0236929	Reactome	R-HSA-69017	ENSG00000170315; ENSG00000196510; ENSG00000170142; ENSG00000130177; ENSG00000175063; ENSG00000176386; ENSG00000176248; ENSG00000004897; ENSG00000221983; ENSG00000164162; ENSG00000150991; ENSG00000153107; ENSG00000145386; ENSG00000105325; ENSG00000133101; ENSG00000108106; ENSG00000123374; ENSG00000143947; ENSG00000166295; ENSG00000089053; ENSG00000141552; ENSG00000053900; ENSG00000094804	29945; 27338; 51343; 29882; 10393; 51434; 8881; 246184; 51529; 7316; 7311; 11065; 8900; 990; 7324; 1017; 51433; 890; 7314; 6233; 996; 119504; 64682	29	29
Cyclin A:Cdk2-associated events at S phase entry	0.00390102	0.0236929	Reactome	R-HSA-69656	ENSG00000170315; ENSG00000101224; ENSG00000166483; ENSG00000113558; ENSG00000105325; ENSG00000101213; ENSG00000145386; ENSG00000139687; ENSG00000134480; ENSG00000150991; ENSG00000020426; ENSG00000111276; ENSG00000221983; ENSG00000124762; ENSG00000133101; ENSG00000055130; ENSG00000117020; ENSG00000145604; ENSG00000123374; ENSG00000143947; ENSG00000110092; ENSG00000134058; ENSG00000105221	5753; 595; 5925; 51343; 4331; 994; 7465; 1027; 6502; 10000; 902; 7316; 7311; 8454; 8900; 1017; 890; 7314; 6233; 6500; 1022; 208; 1026	29	29
Cyclin E associated events during G1/S transition	0.00390102	0.0236929	Reactome	R-HSA-69202	ENSG00000170315; ENSG00000134480; ENSG00000125952; ENSG00000113558; ENSG00000101213; ENSG00000145386; ENSG00000139687; ENSG00000166483; ENSG00000150991; ENSG00000020426; ENSG00000111276; ENSG00000221983; ENSG00000124762; ENSG00000133101; ENSG00000055130; ENSG00000117020; ENSG00000145604; ENSG00000123374; ENSG00000143947; ENSG00000134058; ENSG00000110092; ENSG00000136997; ENSG00000105221	5753; 595; 5925; 4331; 7465; 1027; 6502; 10000; 8454; 7316; 4149; 7311; 902; 8900; 1017; 890; 4609; 7314; 6233; 6500; 1022; 208; 1026	29	29
RNA Polymerase II Promoter Escape	0.00390635	0.0236929	Reactome	R-HSA-73776	ENSG00000153767; ENSG00000134480; ENSG00000165632; ENSG00000122728; ENSG00000177700; ENSG00000064313; ENSG00000005075; ENSG00000181222; ENSG00000145736; ENSG00000272047; ENSG00000141384; ENSG00000197780; ENSG00000020426; ENSG00000270647; ENSG00000178913; ENSG00000188342; ENSG00000148835; ENSG00000100142; ENSG00000064995; ENSG00000147133; ENSG00000047315; ENSG00000147669; ENSG00000166337; ENSG0000…	8148; 6883; 5435; 2961; 6872; 5439; 4331; 404672; 5430; 6882; 5441; 6875; 2960; 6879; 138474; 6908; 2957; 5440; 6881; 902; 5433; 2963; 5437; 2958; 6880; 83860; 5432; 6873; 6884; 1022; 5436; 2966; 6877; 5431	46	46
Orc1 removal from chromatin	0.00391564	0.0236977	Reactome	R-HSA-68949	ENSG00000091651; ENSG00000100387; ENSG00000094804; ENSG00000076003; ENSG00000164815; ENSG00000150991; ENSG00000145604; ENSG00000115942; ENSG00000112118; ENSG00000055130; ENSG00000113558; ENSG00000221983; ENSG00000135336; ENSG00000170315; ENSG00000145386; ENSG00000123374; ENSG00000104738; ENSG00000166508; ENSG00000085840; ENSG00000143947; ENSG00000133101	4175; 1017; 6502; 4999; 8454; 7316; 7311; 4998; 4173; 8900; 990; 23595; 890; 9978; 4172; 7314; 6233; 6500; 4176; 23594; 5001	26	26
Formation of RNA Pol II elongation complex	0.0040456	0.0243259	Reactome	R-HSA-112382	ENSG00000103363; ENSG00000140395; ENSG00000134480; ENSG00000105656; ENSG00000145088; ENSG00000177700; ENSG00000005075; ENSG00000181222; ENSG00000082258; ENSG00000145736; ENSG00000136807; ENSG00000196235; ENSG00000144597; ENSG00000020426; ENSG00000188986; ENSG00000147669; ENSG00000188342; ENSG00000100142; ENSG00000101158; ENSG00000137815; ENSG00000114503; ENSG00000130382; ENSG00000006712; ENSG0000…	7936; 123169; 8812; 5435; 6830; 22916; 27125; 5439; 4298; 4331; 5430; 55677; 51497; 4686; 55840; 5441; 904; 6829; 9150; 905; 54623; 6923; 25920; 902; 51224; 5440; 8178; 5433; 2963; 5437; 399511; 23168; 80349; 1025; 4300; 85403; 5432; 79577; 1022; 404672; 5436; 2966; 5431; 6921	62	62
RNA Polymerase II Transcription Elongation	0.0040456	0.0243259	Reactome	R-HSA-75955	ENSG00000103363; ENSG00000140395; ENSG00000134480; ENSG00000105656; ENSG00000145088; ENSG00000272047; ENSG00000177700; ENSG00000005075; ENSG00000181222; ENSG00000082258; ENSG00000145736; ENSG00000136807; ENSG00000196235; ENSG00000144597; ENSG00000020426; ENSG00000147669; ENSG00000188342; ENSG00000100142; ENSG00000101158; ENSG00000137815; ENSG00000114503; ENSG00000130382; ENSG00000006712; ENSG0000…	7936; 123169; 8812; 5435; 6830; 5440; 27125; 5439; 4298; 4331; 5430; 55677; 51497; 4686; 55840; 5441; 904; 6829; 9150; 905; 54623; 6923; 25920; 902; 51224; 8178; 5433; 2963; 5437; 399511; 23168; 22916; 80349; 1025; 4300; 85403; 5432; 79577; 1022; 404672; 5436; 2966; 5431; 6921	62	62
MAPK1/MAPK3 signaling	0.00436455	0.0261311	Reactome	R-HSA-5684996	ENSG00000116586; ENSG00000137486; ENSG00000105568; ENSG00000168522; ENSG00000066468; ENSG00000120992; ENSG00000078061; ENSG00000160867; ENSG00000177885; ENSG00000142675; ENSG00000213465; ENSG00000105808; ENSG00000150991; ENSG00000100030; ENSG00000160271; ENSG00000197461; ENSG00000115306; ENSG00000118972; ENSG00000158050; ENSG00000137076; ENSG00000141480; ENSG00000132155; ENSG00000198668; ENSG0000…	2264; 28956; 4254; 805; 2065; 1846; 9462; 5525; 5747; 5900; 673; 1956; 2064; 598; 8649; 6464; 5519; 5594; 5894; 408; 5159; 2674; 8831; 5922; 7529; 3667; 5147; 9965; 1848; 402; 5593; 2252; 22821; 1739; 6711; 10818; 4233; 801; 88; 5863; 200734; 221002; 1742; 5536; 152559; 6714; 8844; 5037; 983; 3845; 10256; 817; 5515; 5155; 2906; 8315; 3718; 1741; 2251; 6300; 374; 1844; 5518; 11221; 5295; 9978; 224…	236	236
Glycolysis	0.00459696	0.0274049	Reactome	R-HSA-70171	ENSG00000113575; ENSG00000105679; ENSG00000072062; ENSG00000114268; ENSG00000085415; ENSG00000113552; ENSG00000159399; ENSG00000109107; ENSG00000111640; ENSG00000139496; ENSG00000196313; ENSG00000141959; ENSG00000074800; ENSG00000047410; ENSG00000095319; ENSG00000157020; ENSG00000067225; ENSG00000102900; ENSG00000184207; ENSG00000156515; ENSG00000105568; ENSG00000069248; ENSG00000102144; ENSG0000…	23636; 55706; 3098; 9688; 2023; 5210; 79902; 2597; 4927; 23165; 23511; 226; 5903; 9972; 5208; 8480; 5516; 5211; 230; 7175; 5566; 283871; 2026; 6396; 5515; 283209; 5230; 4928; 5519; 9818; 5315; 5528; 100101267; 5214; 229; 10762; 10007; 57122; 348995; 5518; 26330; 9883; 5209; 2821; 9631; 3099; 8086; 5213; 55746; 81929	73	72
Chromatin modifying enzymes	0.00467866	0.0277144	Reactome	R-HSA-3247509	ENSG00000102054; ENSG00000117505; ENSG00000197061; ENSG00000087152; ENSG00000197903; ENSG00000126856; ENSG00000196498; ENSG00000140396; ENSG00000124635; ENSG00000196284; ENSG00000083168; ENSG00000119760; ENSG00000185658; ENSG00000005483; ENSG00000165097; ENSG00000139154; ENSG00000099956; ENSG00000273542; ENSG00000151332; ENSG00000070495; ENSG00000273983; ENSG00000277224; ENSG00000127616; ENSG0000…	79918; 51317; 56970; 9869; 2033; 595; 6602; 7403; 26009; 51702; 2146; 85236; 10499; 8085; 56943; 54904; 8473; 55870; 79813; 1386; 55729; 9739; 86; 8349; 55170; 6601; 8355; 8289; 8364; 221656; 9112; 9913; 10524; 23030; 80854; 57634; 54496; 92815; 1107; 6604; 23067; 128312; 27097; 10419; 54014; 8607; 8340; 6597; 6598; 10765; 2648; 51230; 8357; 84444; 10902; 4790; 23522; 23081; 84193; 58508; 3017; 7…	271	271
Chromatin organization	0.00467866	0.0277144	Reactome	R-HSA-4839726	ENSG00000102054; ENSG00000117505; ENSG00000197061; ENSG00000087152; ENSG00000197903; ENSG00000126856; ENSG00000196498; ENSG00000140396; ENSG00000124635; ENSG00000196284; ENSG00000083168; ENSG00000119760; ENSG00000185658; ENSG00000005483; ENSG00000165097; ENSG00000139154; ENSG00000099956; ENSG00000273542; ENSG00000151332; ENSG00000070495; ENSG00000273983; ENSG00000277224; ENSG00000127616; ENSG0000…	79918; 51317; 56970; 9869; 2033; 595; 6602; 7403; 26009; 51702; 2146; 85236; 10499; 8085; 56943; 54904; 8473; 55870; 79813; 1386; 55729; 9739; 86; 8349; 55170; 6601; 8355; 8289; 8364; 221656; 9112; 9913; 10524; 23030; 80854; 57634; 54496; 92815; 1107; 6604; 23067; 128312; 27097; 10419; 54014; 8607; 8340; 6597; 6598; 10765; 2648; 51230; 8357; 84444; 10902; 4790; 23522; 23081; 84193; 58508; 3017; 7…	271	271
Semaphorin interactions	0.00486656	0.0287663	Reactome	R-HSA-373755	ENSG00000160007; ENSG00000186111; ENSG00000213949; ENSG00000006607; ENSG00000101335; ENSG00000067560; ENSG00000113657; ENSG00000072832; ENSG00000221866; ENSG00000149269; ENSG00000138623; ENSG00000136238; ENSG00000133392; ENSG00000096384; ENSG00000137076; ENSG00000141736; ENSG00000172602; ENSG00000076356; ENSG00000092964; ENSG00000133026; ENSG00000106683; ENSG00000196914; ENSG00000105357; ENSG0000…	5365; 5062; 3985; 3672; 388; 10398; 1809; 91584; 7094; 8829; 9826; 2932; 9475; 4629; 54209; 103910; 1400; 27289; 23365; 1808; 3984; 4637; 79784; 5879; 4628; 5364; 64218; 55558; 6093; 5362; 4627; 2064; 1072; 9855; 10507; 8482; 6237; 2909; 387; 23396; 3326; 5058; 5361; 4233; 3688	64	64
DNA Replication Pre-Initiation	0.00496988	0.0292062	Reactome	R-HSA-69002	ENSG00000164815; ENSG00000170315; ENSG00000112118; ENSG00000148229; ENSG00000006634; ENSG00000132383; ENSG00000150991; ENSG00000097046; ENSG00000221983; ENSG00000166508; ENSG00000076003; ENSG00000101868; ENSG00000115942; ENSG00000104738; ENSG00000100479; ENSG00000177084; ENSG00000123374; ENSG00000091651; ENSG00000085840; ENSG00000143947; ENSG00000065328; ENSG00000014138; ENSG00000198056; ENSG0000…	5422; 4175; 10926; 5426; 1017; 55388; 8317; 56655; 54107; 4999; 7316; 5557; 7311; 23649; 4998; 4173; 990; 6117; 23595; 4172; 51053; 7314; 6233; 5427; 8318; 4176; 23594; 5001	37	37
NR1H3 & NR1H2 regulate gene expression linked to cholesterol transport and efflux	0.00496988	0.0292062	Reactome	R-HSA-9029569	ENSG00000087237; ENSG00000196498; ENSG00000100354; ENSG00000078687; ENSG00000004487; ENSG00000165097; ENSG00000155363; ENSG00000122547; ENSG00000126070; ENSG00000101849; ENSG00000123908; ENSG00000188042; ENSG00000160179; ENSG00000130203; ENSG00000100393; ENSG00000141027; ENSG00000165029; ENSG00000177565; ENSG00000143921; ENSG00000138075; ENSG00000186350; ENSG00000092847; ENSG00000134698; ENSG0000…	192670; 6256; 27327; 348; 23028; 9612; 79718; 9682; 27161; 6907; 10123; 192669; 4343; 57690; 64241; 221656; 6257; 19; 55818; 9611; 23112; 80820; 5360; 1071; 9619; 26523; 2033; 64240	37	37
Nucleotide-binding domain, leucine rich repeat containing receptor (NLR) signaling pathways	0.00497239	0.0292062	Reactome	R-HSA-168643	ENSG00000091592; ENSG00000078747; ENSG00000175104; ENSG00000135341; ENSG00000185386; ENSG00000108984; ENSG00000136810; ENSG00000096384; ENSG00000188130; ENSG00000089041; ENSG00000140368; ENSG00000055208; ENSG00000103313; ENSG00000023445; ENSG00000244687; ENSG00000167207; ENSG00000171552; ENSG00000265972; ENSG00000240849; ENSG00000165416; ENSG00000269335; ENSG00000137752; ENSG00000132906; ENSG0000…	5603; 257397; 330; 5027; 7128; 1540; 10910; 8767; 842; 23118; 7189; 387521; 9051; 83737; 8517; 598; 329; 58484; 22861; 1432; 7335; 4210; 6885; 64127; 6300; 3656; 10454; 29108; 10628; 5600; 3326; 841; 5608; 834; 7295	48	48
RAF/MAP kinase cascade	0.0051438	0.0299608	Reactome	R-HSA-5673001	ENSG00000116586; ENSG00000137486; ENSG00000105568; ENSG00000168522; ENSG00000066468; ENSG00000120992; ENSG00000078061; ENSG00000160867; ENSG00000177885; ENSG00000142675; ENSG00000213465; ENSG00000105808; ENSG00000150991; ENSG00000100030; ENSG00000160271; ENSG00000197461; ENSG00000115306; ENSG00000118972; ENSG00000158050; ENSG00000137076; ENSG00000141480; ENSG00000132155; ENSG00000198668; ENSG0000…	2264; 28956; 4254; 805; 2065; 1846; 9462; 5525; 5747; 5900; 673; 1956; 2064; 598; 8649; 6464; 5519; 5594; 5894; 408; 5159; 2674; 8831; 5922; 7529; 3667; 5147; 9965; 1848; 402; 5593; 2252; 22821; 1739; 6711; 10818; 4233; 801; 88; 5863; 200734; 221002; 1742; 5536; 152559; 6714; 8844; 5037; 3845; 10256; 817; 5515; 5155; 2906; 8315; 3718; 1741; 2251; 6300; 374; 1844; 5518; 11221; 5295; 9978; 2247; 18…	235	235
Nonhomologous End-Joining (NHEJ)	0.00515729	0.0299768	Reactome	R-HSA-5693571	ENSG00000197061; ENSG00000196419; ENSG00000158406; ENSG00000180596; ENSG00000188486; ENSG00000124635; ENSG00000172977; ENSG00000067369; ENSG00000079246; ENSG00000080345; ENSG00000158019; ENSG00000185515; ENSG00000274290; ENSG00000275713; ENSG00000109685; ENSG00000277224; ENSG00000273542; ENSG00000105393; ENSG00000149311; ENSG00000169139; ENSG00000197238; ENSG00000163961; ENSG00000116030; ENSG0000…	8365; 7468; 9656; 3014; 3981; 472; 51588; 29086; 64421; 8363; 8924; 51720; 5591; 8290; 85236; 672; 9025; 8294; 7341; 27343; 8345; 2547; 7336; 55775; 8349; 8360; 8340; 55183; 8364; 8344; 580; 8339; 10111; 8970; 10524; 121504; 7158; 8343; 9577; 7520; 8367; 8347; 128312; 165918; 79184; 8362; 4683; 3017	70	69
Regulation of MECP2 expression and activity	0.00531131	0.0306802	Reactome	R-HSA-9022692	ENSG00000143815; ENSG00000072062; ENSG00000145349; ENSG00000197386; ENSG00000196498; ENSG00000143933; ENSG00000196591; ENSG00000100354; ENSG00000078687; ENSG00000118260; ENSG00000155363; ENSG00000126070; ENSG00000169057; ENSG00000198668; ENSG00000123908; ENSG00000178999; ENSG00000141027; ENSG00000177565; ENSG00000116478; ENSG00000267200; ENSG00000064393; ENSG00000092847; ENSG00000134698; ENSG0000…	814; 801; 4204; 3065; 192670; 805; 27327; 3930; 9612; 79718; 3064; 27161; 5566; 817; 9212; 9611; 192669; 4343; 57690; 6907; 28996; 23112; 1385; 3066; 26523; 406921	34	34
RHOU GTPase cycle	0.00531131	0.0306802	Reactome	R-HSA-9013420	ENSG00000130669; ENSG00000178252; ENSG00000196586; ENSG00000140575; ENSG00000115306; ENSG00000149269; ENSG00000158092; ENSG00000115145; ENSG00000173517; ENSG00000141367; ENSG00000266028; ENSG00000102606; ENSG00000116574; ENSG00000091164; ENSG00000145675; ENSG00000151914; ENSG00000108262; ENSG00000142627; ENSG00000186517; ENSG00000173218; ENSG00000197694; ENSG00000035499; ENSG00000151208; ENSG0000…	23380; 5062; 58480; 4690; 9352; 9815; 8440; 257106; 28964; 1969; 6709; 9231; 79834; 11180; 1213; 81839; 10254; 5295; 8826; 667; 4646; 55789; 10298; 8874; 6711; 5058	34	34
Vpr-mediated nuclear import of PICs	0.00531131	0.0306802	Reactome	R-HSA-180910	ENSG00000085415; ENSG00000175334; ENSG00000047410; ENSG00000095319; ENSG00000114030; ENSG00000157020; ENSG00000102900; ENSG00000196313; ENSG00000069248; ENSG00000125450; ENSG00000272391; ENSG00000120253; ENSG00000113569; ENSG00000137309; ENSG00000110713; ENSG00000058804; ENSG00000139496; ENSG00000124789; ENSG00000108559; ENSG00000213024; ENSG00000111581; ENSG00000094914; ENSG00000153201; ENSG0000…	23636; 55706; 9688; 79902; 4927; 23165; 23511; 9972; 7175; 3159; 6396; 4928; 5903; 9818; 100101267; 10762; 8480; 57122; 8815; 348995; 9883; 3836; 9631; 8086; 55746; 81929	34	34
MAPK family signaling cascades	0.00545399	0.0314393	Reactome	R-HSA-5683057	ENSG00000116586; ENSG00000172575; ENSG00000105568; ENSG00000168522; ENSG00000066468; ENSG00000120992; ENSG00000078061; ENSG00000160867; ENSG00000177885; ENSG00000142675; ENSG00000213465; ENSG00000105808; ENSG00000150991; ENSG00000100030; ENSG00000160271; ENSG00000197461; ENSG00000115306; ENSG00000106211; ENSG00000118972; ENSG00000158050; ENSG00000137076; ENSG00000141480; ENSG00000132155; ENSG0000…	2118; 2264; 22821; 4254; 805; 2065; 1846; 983; 5525; 5900; 1956; 4319; 10602; 10256; 598; 8649; 6464; 5519; 5594; 5894; 817; 5528; 5159; 2674; 8831; 28956; 5922; 7529; 10048; 3667; 5147; 9965; 1848; 402; 5593; 2252; 3845; 8817; 1739; 6711; 10818; 4233; 2250; 801; 8556; 5062; 88; 5863; 200734; 221002; 5896; 1742; 5536; 152559; 6714; 8844; 5037; 5566; 2309; 2064; 5515; 5879; 5155; 2906; 8315; 3718;…	270	270
Transcription-Coupled Nucleotide Excision Repair (TC-NER)	0.00555858	0.0318843	Reactome	R-HSA-6781827	ENSG00000100387; ENSG00000170315; ENSG00000198783; ENSG00000134480; ENSG00000133119; ENSG00000166200; ENSG00000148229; ENSG00000100479; ENSG00000141030; ENSG00000177700; ENSG00000005075; ENSG00000181222; ENSG00000005156; ENSG00000110107; ENSG00000132383; ENSG00000158290; ENSG00000145736; ENSG00000084072; ENSG00000047315; ENSG00000150991; ENSG00000076924; ENSG00000134058; ENSG00000272047; ENSG0000…	7316; 54107; 57461; 56655; 2074; 5435; 5426; 56949; 5439; 5433; 4331; 404672; 57654; 50813; 5430; 51426; 8451; 3150; 5441; 3980; 7515; 10450; 5983; 1642; 10920; 5111; 399511; 5440; 7311; 10714; 2072; 902; 64708; 6117; 5431; 7874; 5437; 8533; 9978; 91603; 57804; 5432; 7314; 6233; 5427; 1022; 8450; 2033; 5436; 27339; 2966; 5981; 9318; 51138	79	79
Pyruvate metabolism and Citric Acid (TCA) cycle	0.00558179	0.0318843	Reactome	R-HSA-71406	ENSG00000082212; ENSG00000110435; ENSG00000147576; ENSG00000090857; ENSG00000004799; ENSG00000152256; ENSG00000087299; ENSG00000213585; ENSG00000131828; ENSG00000141526; ENSG00000155380; ENSG00000067992; ENSG00000062485; ENSG00000171989; ENSG00000091483; ENSG00000124767; ENSG00000180185; ENSG00000150768; ENSG00000065833; ENSG00000005882; ENSG00000091140; ENSG00000117118; ENSG00000172270; ENSG0000…	5166; 5165; 55066; 3939; 3948; 7416; 4199; 50; 1738; 3420; 4191; 8802; 3419; 6392; 137872; 2271; 23530; 5160; 1737; 9123; 682; 3418; 81889; 5164; 8050; 4967; 54704; 2954; 5163; 6390; 79944; 1431; 92483; 6566; 2739; 160287; 5162; 4200	53	53
Activated NOTCH1 Transmits Signal to the Nucleus	0.0056163	0.0318843	Reactome	R-HSA-2122948	ENSG00000080815; ENSG00000137486; ENSG00000170315; ENSG00000078747; ENSG00000110042; ENSG00000148400; ENSG00000133961; ENSG00000150991; ENSG00000221983; ENSG00000141480; ENSG00000162736; ENSG00000143801; ENSG00000117362; ENSG00000214357; ENSG00000018236; ENSG00000143947; ENSG00000198719; ENSG00000107954; ENSG00000197530; ENSG00000151694; ENSG00000101752; ENSG00000138613; ENSG00000137845; ENSG0000…	6868; 8650; 54492; 182; 6233; 83464; 28514; 5664; 409; 102; 1272; 83737; 4851; 57534; 7316; 51107; 7311; 408; 142678; 23220; 7314; 23385; 5663; 9148	31	31
Regulation of cholesterol biosynthesis by SREBP (SREBF)	0.0056163	0.0318843	Reactome	R-HSA-1655829	ENSG00000072310; ENSG00000185591; ENSG00000160285; ENSG00000198911; ENSG00000113161; ENSG00000170522; ENSG00000108424; ENSG00000001630; ENSG00000066136; ENSG00000067064; ENSG00000001167; ENSG00000160752; ENSG00000104549; ENSG00000167508; ENSG00000076555; ENSG00000140943; ENSG00000112972; ENSG00000119927; ENSG00000099194; ENSG00000152904; ENSG00000012174; ENSG00000109929; ENSG00000114650; ENSG0000…	3156; 4597; 4047; 1595; 6309; 6720; 3837; 9453; 57678; 51360; 22937; 8720; 79071; 6667; 1717; 4800; 6713; 3422; 2224; 32; 3157; 6319; 6721; 4802	31	31
ER Quality Control Compartment (ERQC)	0.00562261	0.0318843	Reactome	R-HSA-901032	ENSG00000170315; ENSG00000239305; ENSG00000150991; ENSG00000071537; ENSG00000136731; ENSG00000162298; ENSG00000221983; ENSG00000138942; ENSG00000088298; ENSG00000170881; ENSG00000159461; ENSG00000143947; ENSG00000072849; ENSG00000204308; ENSG00000145495; ENSG00000135506	7316; 11236; 6400; 7311; 51009; 10956; 10299; 6048; 7314; 6233; 7844; 91445; 84447; 267; 56886; 55741	19	19
Gastrin-CREB signalling pathway via PKC and MAPK	0.00562261	0.0318843	Reactome	R-HSA-881907	ENSG00000166484; ENSG00000115904; ENSG00000071242; ENSG00000146648; ENSG00000100030; ENSG00000177189; ENSG00000133703; ENSG00000174775; ENSG00000196611; ENSG00000113070; ENSG00000118260; ENSG00000149968; ENSG00000184502; ENSG00000117676; ENSG00000177885; ENSG00000154229	6196; 3845; 4314; 1839; 5594; 3265; 2520; 5598; 4312; 1956; 6195; 6654; 2885; 5578; 6197; 1385	19	19
RNA Polymerase III Transcription Initiation From Type 1 Promoter	0.00585406	0.0328628	Reactome	R-HSA-76061	ENSG00000161980; ENSG00000177700; ENSG00000113356; ENSG00000125484; ENSG00000013503; ENSG00000185024; ENSG00000148606; ENSG00000112592; ENSG00000168495; ENSG00000100142; ENSG00000155115; ENSG00000115207; ENSG00000171453; ENSG00000186141; ENSG00000077235; ENSG00000147669; ENSG00000163882; ENSG00000058600; ENSG00000119041; ENSG00000122034; ENSG00000186184; ENSG00000145734	5435; 5437; 661; 2976; 112495; 5441; 11128; 51728; 6908; 5440; 55814; 9330; 10623; 51082; 2972; 9533; 55703; 2971; 55718; 10622; 2975; 9329	28	28
NOTCH3 Activation and Transmission of Signal to the Nucleus	0.00598029	0.0333034	Reactome	R-HSA-9013507	ENSG00000080815; ENSG00000198719; ENSG00000107954; ENSG00000170315; ENSG00000143801; ENSG00000146648; ENSG00000150991; ENSG00000101752; ENSG00000013810; ENSG00000101384; ENSG00000117362; ENSG00000221983; ENSG00000138613; ENSG00000137845; ENSG00000214357; ENSG00000065978; ENSG00000074181; ENSG00000162736; ENSG00000143947; ENSG00000197530	10460; 54492; 182; 23385; 83464; 28514; 5664; 102; 1956; 57534; 142678; 4904; 7316; 51107; 7311; 4854; 7314; 6233; 5663; 9148	25	25
Gap junction trafficking	0.00648893	0.0359923	Reactome	R-HSA-190828	ENSG00000106976; ENSG00000152661; ENSG00000153071; ENSG00000141367; ENSG00000070371; ENSG00000196586; ENSG00000161203; ENSG00000122705; ENSG00000175416; ENSG00000165474; ENSG00000079805	1173; 8218; 1601; 1211; 4646; 2706; 1785; 1759; 1212; 1213; 2697	12	12
HDR through Homologous Recombination (HRR) or Single Strand Annealing (SSA)	0.00652023	0.0360914	Reactome	R-HSA-5693567	ENSG00000197061; ENSG00000197774; ENSG00000148229; ENSG00000154920; ENSG00000124635; ENSG00000067369; ENSG00000092853; ENSG00000178295; ENSG00000150991; ENSG00000273542; ENSG00000105393; ENSG00000163781; ENSG00000169139; ENSG00000163961; ENSG00000122008; ENSG00000158373; ENSG00000113522; ENSG00000177084; ENSG00000170734; ENSG00000128731; ENSG00000196890; ENSG00000277224; ENSG00000149923; ENSG0000…	7341; 1017; 84126; 8290; 85236; 54107; 8914; 8349; 3017; 5429; 8364; 8900; 6117; 10524; 7158; 8343; 9577; 890; 57804; 8360; 128312; 79184; 6047; 5981; 7316; 3014; 5426; 51588; 165918; 8345; 7468; 10635; 7336; 10714; 580; 8339; 197342; 8367; 5889; 5531; 51750; 4683; 54962; 7329; 80198; 472; 5892; 29086; 51548; 7156; 146956; 25; 63967; 348654; 7311; 8344; 9156; 10111; 8363; 7314; 151987; 83990; 672…	134	133
Association of TriC/CCT with target proteins during biosynthesis	0.00655855	0.0360914	Reactome	R-HSA-390471	ENSG00000105679; ENSG00000159069; ENSG00000166226; ENSG00000124198; ENSG00000102226; ENSG00000177628; ENSG00000185009; ENSG00000115484; ENSG00000204351; ENSG00000005812; ENSG00000146731; ENSG00000119402; ENSG00000168610; ENSG00000137177; ENSG00000150753; ENSG00000109670; ENSG00000163468; ENSG00000136485; ENSG00000118564; ENSG00000151876; ENSG00000156261; ENSG00000141510; ENSG00000176170; ENSG0000…	63971; 7157; 10564; 10575; 6499; 10694; 8237; 26270; 26224; 26190; 10517; 908; 8877; 10238; 22948; 83752; 7203; 11328; 26330; 26272; 6774; 54461; 26985; 2629; 26234; 6950; 3801; 55294; 10576	39	39
Smooth Muscle Contraction	0.00655855	0.0360914	Reactome	R-HSA-445355	ENSG00000197043; ENSG00000065534; ENSG00000122786; ENSG00000120896; ENSG00000143933; ENSG00000213949; ENSG00000143549; ENSG00000035403; ENSG00000101335; ENSG00000177238; ENSG00000152402; ENSG00000135636; ENSG00000107796; ENSG00000133392; ENSG00000135046; ENSG00000137076; ENSG00000198668; ENSG00000167460; ENSG00000118680; ENSG00000095637; ENSG00000215375; ENSG00000082781; ENSG00000140416; ENSG0000…	10580; 8291; 302; 301; 7168; 801; 59; 3672; 10398; 805; 7094; 7171; 4629; 800; 103910; 2977; 10174; 4637; 7170; 309; 10627; 4636; 7414; 72; 7169; 3693; 493829; 58498; 4638	39	39
SUMOylation of ubiquitinylation proteins	0.00655855	0.0360914	Reactome	R-HSA-3232142	ENSG00000085415; ENSG00000047410; ENSG00000095319; ENSG00000157020; ENSG00000102900; ENSG00000196313; ENSG00000140464; ENSG00000069248; ENSG00000116030; ENSG00000272391; ENSG00000155561; ENSG00000135679; ENSG00000103275; ENSG00000113569; ENSG00000110713; ENSG00000058804; ENSG00000139496; ENSG00000124789; ENSG00000108559; ENSG00000213024; ENSG00000111581; ENSG00000125450; ENSG00000094914; ENSG0000…	23636; 55706; 7329; 9688; 9063; 51588; 79902; 4927; 23165; 23511; 9972; 8480; 7341; 7175; 5371; 6396; 4928; 5903; 9818; 4193; 100101267; 10762; 57122; 348995; 9883; 9631; 8086; 55746; 81929	39	39
Signaling by TGF-beta Receptor Complex	0.0068061	0.0371006	Reactome	R-HSA-170834	ENSG00000104880; ENSG00000080839; ENSG00000170315; ENSG00000087074; ENSG00000197323; ENSG00000185591; ENSG00000106799; ENSG00000082898; ENSG00000196498; ENSG00000129559; ENSG00000143799; ENSG00000088832; ENSG00000082258; ENSG00000163513; ENSG00000049759; ENSG00000143375; ENSG00000108389; ENSG00000157450; ENSG00000221983; ENSG00000100603; ENSG00000100614; ENSG00000135655; ENSG00000108854; ENSG0000…	867; 7029; 22938; 8812; 25937; 3065; 23370; 4092; 51592; 6498; 387; 4221; 50848; 57530; 9612; 7048; 9958; 5933; 4088; 904; 51377; 9611; 5590; 4738; 60436; 64750; 7311; 7514; 7046; 25805; 7316; 6667; 9372; 5494; 4089; 56937; 142; 54778; 1025; 7314; 6233; 9040; 23327; 9110; 23645; 2280; 905	68	68
DNA Damage Bypass	0.00687689	0.0371006	Reactome	R-HSA-73893	ENSG00000100387; ENSG00000170315; ENSG00000156587; ENSG00000133119; ENSG00000187608; ENSG00000148229; ENSG00000009413; ENSG00000100479; ENSG00000010072; ENSG00000132383; ENSG00000135945; ENSG00000158290; ENSG00000150991; ENSG00000221983; ENSG00000122008; ENSG00000070950; ENSG00000132646; ENSG00000175482; ENSG00000115350; ENSG00000167986; ENSG00000177084; ENSG00000170734; ENSG00000114742; ENSG0000…	7316; 56655; 7706; 5426; 5980; 9246; 83932; 51426; 8451; 51514; 11201; 9100; 9636; 5983; 1642; 8450; 56852; 5429; 7311; 10714; 7320; 55666; 7353; 6117; 57599; 5111; 9978; 57804; 7314; 6233; 5427; 54107; 5981; 51455	47	47
Competing endogenous RNAs (ceRNAs) regulate PTEN translation	0.00688821	0.0371006	Reactome	R-HSA-8948700	ENSG00000100354; ENSG00000078687; ENSG00000155363; ENSG00000092847; ENSG00000134698; ENSG00000126070; ENSG00000123908; ENSG00000090905	57690; 26523; 27161; 192670; 27327; 192669; 23112; 4343	8	8
CREB phosphorylation	0.00688821	0.0371006	Reactome	R-HSA-199920	ENSG00000071242; ENSG00000089280; ENSG00000118260; ENSG00000177189; ENSG00000162889; ENSG00000100784; ENSG00000117676; ENSG00000123268	6196; 6197; 9261; 466; 2521; 9252; 6195; 1385	8	8
DNA Damage Reversal	0.00688821	0.0371006	Reactome	R-HSA-73942	ENSG00000189046; ENSG00000138303; ENSG00000112249; ENSG00000091542; ENSG00000100325; ENSG00000166199; ENSG00000140718; ENSG00000170430	221120; 121642; 84164; 4255; 54890; 79068; 51008; 10973	8	8
Miro GTPase Cycle	0.00688821	0.0371006	Reactome	R-HSA-9715370	ENSG00000278259; ENSG00000140983; ENSG00000171109; ENSG00000182606; ENSG00000116688; ENSG00000115993; ENSG00000138698; ENSG00000126858	55669; 22906; 66008; 55288; 9927; 80179; 89941; 5910	8	8
Recycling of eIF2:GDP	0.00688821	0.0371006	Reactome	R-HSA-72731	ENSG00000111361; ENSG00000145191; ENSG00000134001; ENSG00000115211; ENSG00000119718; ENSG00000070785; ENSG00000130741; ENSG00000125977	1967; 8890; 8891; 1965; 8894; 1968; 8892; 8893	8	8
Regulation of PTEN mRNA translation	0.00688821	0.0371006	Reactome	R-HSA-8943723	ENSG00000100354; ENSG00000078687; ENSG00000155363; ENSG00000092847; ENSG00000134698; ENSG00000126070; ENSG00000123908; ENSG00000090905	57690; 26523; 27161; 192670; 27327; 192669; 23112; 4343	8	8
Sema4D mediated inhibition of cell attachment and migration	0.00688821	0.0371006	Reactome	R-HSA-416550	ENSG00000164050; ENSG00000160007; ENSG00000067560; ENSG00000136238; ENSG00000187764; ENSG00000105976; ENSG00000126458; ENSG00000172602	5364; 387; 6237; 27289; 10507; 2909; 5879; 4233	8	8
TICAM1-dependent activation of IRF3/IRF7	0.00688821	0.0371006	Reactome	R-HSA-9013973	ENSG00000263528; ENSG00000131323; ENSG00000185507; ENSG00000164342; ENSG00000127666; ENSG00000126456; ENSG00000183735; ENSG00000136560	7098; 10010; 3661; 7187; 3665; 29110; 148022; 9641	8	8
Metabolism of lipids	0.00709767	0.0378889	Reactome	R-HSA-556833	ENSG00000172345; ENSG00000103502; ENSG00000138796; ENSG00000160868; ENSG00000170522; ENSG00000134824; ENSG00000115020; ENSG00000186104; ENSG00000164687; ENSG00000163082; ENSG00000177565; ENSG00000166908; ENSG00000139914; ENSG00000052126; ENSG00000178773; ENSG00000101849; ENSG00000101846; ENSG00000158201; ENSG00000112367; ENSG00000072062; ENSG00000155189; ENSG00000110090; ENSG00000108424; ENSG0000…	2531; 8399; 1595; 25816; 10162; 3155; 8560; 126410; 4706; 57678; 5743; 8897; 8612; 57488; 1457; 63874; 54947; 114884; 23761; 8694; 5783; 25865; 6604; 5286; 23597; 5096; 171586; 231; 23417; 64900; 4051; 55326; 130367; 23659; 23171; 570; 123099; 117145; 8720; 22908; 55331; 622; 22874; 5130; 5565; 9524; 51763; 3156; 51573; 26063; 6305; 137964; 5298; 114879; 197322; 56910; 410; 9517; 388121; 10558; 9…	646	645
Nuclear import of Rev protein	0.00712962	0.0378889	Reactome	R-HSA-180746	ENSG00000085415; ENSG00000108424; ENSG00000047410; ENSG00000095319; ENSG00000157020; ENSG00000102900; ENSG00000196313; ENSG00000069248; ENSG00000125450; ENSG00000272391; ENSG00000155561; ENSG00000113569; ENSG00000110713; ENSG00000058804; ENSG00000139496; ENSG00000124789; ENSG00000108559; ENSG00000213024; ENSG00000111581; ENSG00000094914; ENSG00000153201; ENSG00000120253; ENSG00000171094; ENSG0000…	23636; 55706; 5914; 9688; 79902; 4927; 3837; 23511; 9972; 23165; 8480; 7175; 6396; 238; 4928; 5903; 9818; 100101267; 10762; 57122; 348995; 9883; 1104; 9631; 8086; 55746; 81929	36	36
Nuclear Pore Complex (NPC) Disassembly	0.00712962	0.0378889	Reactome	R-HSA-3301854	ENSG00000170312; ENSG00000085415; ENSG00000151414; ENSG00000047410; ENSG00000095319; ENSG00000157020; ENSG00000157456; ENSG00000102900; ENSG00000196313; ENSG00000069248; ENSG00000125450; ENSG00000272391; ENSG00000120253; ENSG00000113569; ENSG00000110713; ENSG00000058804; ENSG00000139496; ENSG00000124789; ENSG00000108559; ENSG00000213024; ENSG00000111581; ENSG00000094914; ENSG00000153201; ENSG0000…	23636; 55706; 9688; 79902; 4927; 23165; 23511; 9972; 8480; 140609; 9133; 7175; 983; 891; 6396; 4928; 5903; 9818; 100101267; 10762; 57122; 348995; 9883; 9631; 8086; 55746; 81929	36	36
RNA Polymerase III Abortive And Retractive Initiation	0.00712962	0.0378889	Reactome	R-HSA-749476	ENSG00000174446; ENSG00000161980; ENSG00000163882; ENSG00000113356; ENSG00000125484; ENSG00000013503; ENSG00000185024; ENSG00000148606; ENSG00000186184; ENSG00000168495; ENSG00000100142; ENSG00000155115; ENSG00000115207; ENSG00000171453; ENSG00000143190; ENSG00000186141; ENSG00000077235; ENSG00000147669; ENSG00000177700; ENSG00000166478; ENSG00000058600; ENSG00000119041; ENSG00000023608; ENSG0000…	5435; 661; 2976; 112495; 5441; 6619; 11128; 10302; 51728; 5437; 5440; 55814; 9330; 6908; 10623; 51082; 2972; 9533; 55703; 2971; 55718; 6617; 10622; 2975; 9329; 5451; 7702	36	36
RNA Polymerase III Transcription	0.00712962	0.0378889	Reactome	R-HSA-74158	ENSG00000174446; ENSG00000161980; ENSG00000163882; ENSG00000113356; ENSG00000125484; ENSG00000013503; ENSG00000185024; ENSG00000148606; ENSG00000186184; ENSG00000168495; ENSG00000100142; ENSG00000155115; ENSG00000115207; ENSG00000171453; ENSG00000143190; ENSG00000186141; ENSG00000077235; ENSG00000147669; ENSG00000177700; ENSG00000166478; ENSG00000058600; ENSG00000119041; ENSG00000023608; ENSG0000…	5435; 661; 2976; 112495; 5441; 6619; 11128; 10302; 51728; 5437; 5440; 55814; 9330; 6908; 10623; 51082; 2972; 9533; 55703; 2971; 55718; 6617; 10622; 2975; 9329; 5451; 7702	36	36
RNA Polymerase III Transcription Initiation	0.00712962	0.0378889	Reactome	R-HSA-76046	ENSG00000174446; ENSG00000161980; ENSG00000163882; ENSG00000113356; ENSG00000125484; ENSG00000013503; ENSG00000185024; ENSG00000148606; ENSG00000186184; ENSG00000168495; ENSG00000100142; ENSG00000155115; ENSG00000115207; ENSG00000171453; ENSG00000143190; ENSG00000186141; ENSG00000077235; ENSG00000147669; ENSG00000177700; ENSG00000166478; ENSG00000058600; ENSG00000119041; ENSG00000023608; ENSG0000…	5435; 661; 2976; 112495; 5441; 6619; 11128; 10302; 51728; 5437; 5440; 55814; 9330; 6908; 10623; 51082; 2972; 9533; 55703; 2971; 55718; 6617; 10622; 2975; 9329; 5451; 7702	36	36
Processing of DNA double-strand break ends	0.00735105	0.0387702	Reactome	R-HSA-5693607	ENSG00000170315; ENSG00000174371; ENSG00000197061; ENSG00000149554; ENSG00000158406; ENSG00000172977; ENSG00000133119; ENSG00000180596; ENSG00000188486; ENSG00000124635; ENSG00000075131; ENSG00000067369; ENSG00000111602; ENSG00000132383; ENSG00000136492; ENSG00000143947; ENSG00000158019; ENSG00000273542; ENSG00000185515; ENSG00000274290; ENSG00000275713; ENSG00000109685; ENSG00000169139; ENSG0000…	8365; 1017; 84126; 8290; 85236; 8914; 8349; 3017; 8364; 8900; 6117; 54962; 10524; 7158; 8343; 9577; 890; 8360; 128312; 29086; 79184; 6047; 8340; 3014; 51588; 165918; 8345; 7468; 7336; 580; 8339; 8367; 5531; 4683; 7329; 472; 51548; 7156; 63967; 7311; 8344; 9156; 10111; 8363; 7314; 151987; 83990; 545; 8924; 51720; 1111; 672; 9025; 8294; 7341; 5983; 7316; 5932; 8970; 121504; 8347; 11073; 9656; 6233;…	99	98
PTEN Regulation	0.00737871	0.0388426	Reactome	R-HSA-6807070	ENSG00000019549; ENSG00000116586; ENSG00000173273; ENSG00000102054; ENSG00000121481; ENSG00000111642; ENSG00000101266; ENSG00000170315; ENSG00000167965; ENSG00000204435; ENSG00000109270; ENSG00000183741; ENSG00000061273; ENSG00000196591; ENSG00000100354; ENSG00000149480; ENSG00000187555; ENSG00000173894; ENSG00000004487; ENSG00000150991; ENSG00000177058; ENSG00000155363; ENSG00000101966; ENSG0000…	3065; 1107; 192670; 6591; 6615; 2146; 64223; 1386; 1457; 192669; 8649; 9112; 28956; 23112; 1460; 23252; 7157; 51564; 6009; 84733; 84232; 8535; 153129; 80012; 4343; 23028; 8975; 57690; 5931; 5728; 26523; 208; 23466; 1108; 10542; 27327; 9219; 53615; 1912; 8658; 27161; 80351; 57521; 6045; 7311; 6015; 1958; 23608; 7314; 1459; 64121; 389541; 55004; 2444; 57459; 10000; 7316; 57504; 3066; 6233; 331; 7874	93	93
Influenza Infection	0.0076127	0.0399238	Reactome	R-HSA-168255	ENSG00000085415; ENSG00000082898; ENSG00000100836; ENSG00000108424; ENSG00000047410; ENSG00000095319; ENSG00000114030; ENSG00000157020; ENSG00000102900; ENSG00000196313; ENSG00000069248; ENSG00000125450; ENSG00000272391; ENSG00000155561; ENSG00000160917; ENSG00000113569; ENSG00000110713; ENSG00000058804; ENSG00000139496; ENSG00000124789; ENSG00000108559; ENSG00000169100; ENSG00000213024; ENSG0000…	23636; 55706; 9688; 79902; 293; 4927; 3840; 23165; 23511; 9972; 3837; 8480; 7175; 6396; 4928; 5903; 9818; 100101267; 3839; 10762; 57122; 7514; 348995; 9883; 10898; 3836; 3838; 9631; 8106; 8086; 55746; 81929	44	44
Mitochondrial protein import	0.00765275	0.0399835	Reactome	R-HSA-1268020	ENSG00000164284; ENSG00000177370; ENSG00000159199; ENSG00000115840; ENSG00000106554; ENSG00000132286; ENSG00000213585; ENSG00000075336; ENSG00000205981; ENSG00000179091; ENSG00000173085; ENSG00000100216; ENSG00000170791; ENSG00000126768; ENSG00000104980; ENSG00000106153; ENSG00000214827; ENSG00000102125; ENSG00000130204; ENSG00000062485; ENSG00000165060; ENSG00000181924; ENSG00000103121; ENSG0000…	10452; 27235; 26515; 6901; 56993; 51142; 388753; 131118; 50; 516; 291; 293; 51287; 4515; 90639; 2671; 9868; 2395; 84269; 7416; 79145; 9512; 400916; 23203; 56942; 10165; 54543; 54927; 26520; 25813; 8604; 10440; 1431; 29090; 617; 1678; 134266; 506; 1537; 80273; 131474; 10245; 3313; 10469; 29928	65	65
Signaling by ROBO receptors	0.00765275	0.0399835	Reactome	R-HSA-376176	ENSG00000187122; ENSG00000072062; ENSG00000114302; ENSG00000154134; ENSG00000105996; ENSG00000184613; ENSG00000170315; ENSG00000185008; ENSG00000063660; ENSG00000163539; ENSG00000097007; ENSG00000115904; ENSG00000074054; ENSG00000150991; ENSG00000184347; ENSG00000198728; ENSG00000221983; ENSG00000077254; ENSG00000180370; ENSG00000070087; ENSG00000100485; ENSG00000154229; ENSG00000158092; ENSG0000…	23380; 56924; 5879; 23032; 5062; 57522; 5532; 7408; 4690; 5578; 4753; 25; 23767; 3199; 387; 8829; 6586; 9901; 8440; 23122; 23332; 5566; 8861; 7316; 7311; 5217; 80728; 6585; 6655; 89884; 10486; 5576; 5216; 10298; 2817; 6092; 27; 57144; 7314; 6233; 6654; 55740; 6091; 64221; 5058	65	65
Cargo recognition for clathrin-mediated endocytosis	0.0081125	0.0421328	Reactome	R-HSA-8856825	ENSG00000146648; ENSG00000130475; ENSG00000170315; ENSG00000072274; ENSG00000137486; ENSG00000132718; ENSG00000135018; ENSG00000089818; ENSG00000166200; ENSG00000197081; ENSG00000183020; ENSG00000141030; ENSG00000196961; ENSG00000063245; ENSG00000147010; ENSG00000136827; ENSG00000124882; ENSG00000177885; ENSG00000243244; ENSG00000205726; ENSG00000157107; ENSG00000174804; ENSG00000141480; ENSG0000…	9856; 29978; 85439; 7037; 1956; 7018; 157; 163; 6453; 64708; 1175; 10254; 85021; 1839; 10920; 6844; 6845; 27348; 867; 154; 7474; 255324; 8674; 9341; 1861; 26119; 29988; 23208; 8673; 1212; 374; 50618; 55707; 23149; 51138; 8218; 161; 30011; 115548; 50813; 1173; 2060; 2885; 8322; 7311; 7039; 25977; 8533; 29979; 7314; 6455; 8301; 3482; 1211; 1856; 950; 29924; 2069; 160; 9318; 409; 4074; 11037; 7316; …	105	105
Constitutive Signaling by NOTCH1 HD Domain Mutants	0.00813963	0.0421328	Reactome	R-HSA-2691232	ENSG00000198719; ENSG00000107954; ENSG00000170315; ENSG00000197530; ENSG00000151694; ENSG00000150991; ENSG00000214357; ENSG00000101752; ENSG00000221983; ENSG00000101384; ENSG00000137845; ENSG00000148400; ENSG00000143947	6868; 7316; 7311; 4851; 102; 7314; 6233; 9148; 57534; 54492; 182; 142678; 28514	15	15
EPHA-mediated growth cone collapse	0.00813963	0.0421328	Reactome	R-HSA-3928663	ENSG00000101335; ENSG00000197122; ENSG00000254087; ENSG00000067560; ENSG00000133026; ENSG00000092841; ENSG00000100345; ENSG00000105357; ENSG00000118680; ENSG00000133392; ENSG00000134318; ENSG00000066248; ENSG00000067900	4628; 9475; 4629; 6714; 387; 6093; 4627; 10398; 4067; 25791; 4637; 79784; 103910	15	15
Signaling by NOTCH1 HD Domain Mutants in Cancer	0.00813963	0.0421328	Reactome	R-HSA-2691230	ENSG00000198719; ENSG00000107954; ENSG00000170315; ENSG00000197530; ENSG00000151694; ENSG00000150991; ENSG00000214357; ENSG00000101752; ENSG00000221983; ENSG00000101384; ENSG00000137845; ENSG00000148400; ENSG00000143947	6868; 7316; 7311; 4851; 102; 7314; 6233; 9148; 57534; 54492; 182; 142678; 28514	15	15
Unfolded Protein Response (UPR)	0.00813963	0.0421328	Reactome	R-HSA-381119	ENSG00000107175; ENSG00000178607; ENSG00000044574; ENSG00000182158; ENSG00000134001; ENSG00000140943; ENSG00000143578; ENSG00000012174; ENSG00000164463; ENSG00000172071; ENSG00000157613; ENSG00000130741; ENSG00000125977	8720; 51360; 2081; 153222; 1965; 10488; 148327; 3309; 8894; 1968; 90993; 64764; 9451	15	15
Influenza Viral RNA Transcription and Replication	0.00824096	0.042343	Reactome	R-HSA-168273	ENSG00000155561; ENSG00000085415; ENSG00000047410; ENSG00000095319; ENSG00000157020; ENSG00000102900; ENSG00000196313; ENSG00000069248; ENSG00000125450; ENSG00000272391; ENSG00000094914; ENSG00000113569; ENSG00000110713; ENSG00000058804; ENSG00000139496; ENSG00000124789; ENSG00000108559; ENSG00000213024; ENSG00000111581; ENSG00000153201; ENSG00000120253; ENSG00000101146; ENSG00000093000	23636; 55706; 9688; 79902; 4927; 23165; 23511; 9972; 8480; 7175; 6396; 4928; 5903; 9818; 100101267; 10762; 57122; 348995; 9883; 9631; 8086; 55746; 81929	30	30
Mitophagy	0.00824096	0.042343	Reactome	R-HSA-5205647	ENSG00000170315; ENSG00000213585; ENSG00000204435; ENSG00000150991; ENSG00000101460; ENSG00000221983; ENSG00000100216; ENSG00000070770; ENSG00000130204; ENSG00000158828; ENSG00000197122; ENSG00000171109; ENSG00000140941; ENSG00000101266; ENSG00000143947; ENSG00000069509; ENSG00000177169; ENSG00000161011; ENSG00000145782; ENSG00000154174; ENSG00000196683; ENSG00000116688; ENSG00000156469	10452; 8878; 55669; 56993; 8408; 54543; 6714; 9868; 7416; 81631; 1457; 7316; 9140; 139341; 7311; 84557; 51001; 1460; 65018; 9927; 7314; 6233; 1459	30	30
Viral Messenger RNA Synthesis	0.00824096	0.042343	Reactome	R-HSA-168325	ENSG00000155561; ENSG00000085415; ENSG00000047410; ENSG00000095319; ENSG00000157020; ENSG00000102900; ENSG00000196313; ENSG00000069248; ENSG00000125450; ENSG00000272391; ENSG00000094914; ENSG00000113569; ENSG00000110713; ENSG00000058804; ENSG00000139496; ENSG00000124789; ENSG00000108559; ENSG00000213024; ENSG00000111581; ENSG00000153201; ENSG00000120253; ENSG00000101146; ENSG00000093000	23636; 55706; 9688; 79902; 4927; 23165; 23511; 9972; 8480; 7175; 6396; 4928; 5903; 9818; 100101267; 10762; 57122; 348995; 9883; 9631; 8086; 55746; 81929	30	30
Intraflagellar transport	0.00840699	0.042802	Reactome	R-HSA-5620924	ENSG00000138002; ENSG00000100815; ENSG00000125971; ENSG00000109083; ENSG00000118965; ENSG00000126870; ENSG00000118096; ENSG00000105948; ENSG00000032742; ENSG00000264364; ENSG00000184786; ENSG00000068885; ENSG00000101052; ENSG00000088986; ENSG00000103351; ENSG00000196659; ENSG00000157796; ENSG00000138036; ENSG00000119650; ENSG00000117245; ENSG00000122970; ENSG00000084731; ENSG00000096872; ENSG0000…	55764; 79989; 57728; 6991; 51098; 57560; 112752; 140735; 83658; 22920; 8655; 11020; 92104; 80173; 8100; 11127; 28981; 90410; 9742; 23059; 26160; 150737; 79659; 55112; 9321; 57539; 3797; 56912; 51626; 57576	41	41
Netrin-1 signaling	0.00840699	0.042802	Reactome	R-HSA-373752	ENSG00000074527; ENSG00000065675; ENSG00000169398; ENSG00000158092; ENSG00000145555; ENSG00000099204; ENSG00000184347; ENSG00000135439; ENSG00000163995; ENSG00000149269; ENSG00000179295; ENSG00000107731; ENSG00000174238; ENSG00000106299; ENSG00000197122; ENSG00000150760; ENSG00000124181; ENSG00000187122; ENSG00000169855; ENSG00000113763; ENSG00000038382; ENSG00000181788; ENSG00000092820; ENSG0000…	5588; 59277; 5306; 285704; 5335; 56963; 6478; 5781; 6714; 4690; 7204; 5747; 8976; 5879; 3983; 7430; 6477; 6585; 22885; 4651; 1826; 142685; 84448; 6586; 116986; 1793; 219699; 6091; 90249; 5058	41	41
Signaling by FGFR3	0.00840699	0.042802	Reactome	R-HSA-5654741	ENSG00000113575; ENSG00000166225; ENSG00000170315; ENSG00000138675; ENSG00000105568; ENSG00000160691; ENSG00000113578; ENSG00000177885; ENSG00000143947; ENSG00000115339; ENSG00000150991; ENSG00000100030; ENSG00000174775; ENSG00000221983; ENSG00000136158; ENSG00000079277; ENSG00000179295; ENSG00000197122; ENSG00000115904; ENSG00000124181; ENSG00000121879; ENSG00000110395; ENSG00000138685; ENSG0000…	867; 673; 10253; 8569; 2250; 5335; 5781; 6714; 5516; 2885; 5515; 2246; 7316; 6464; 7311; 5594; 8074; 5518; 2261; 5295; 3265; 2247; 7314; 6233; 6654; 3845; 2591; 5290; 8817; 10818	41	41
RNA Polymerase III Transcription Initiation From Type 2 Promoter	0.00871478	0.0442882	Reactome	R-HSA-76066	ENSG00000185024; ENSG00000177700; ENSG00000077235; ENSG00000013503; ENSG00000161980; ENSG00000058600; ENSG00000148606; ENSG00000112592; ENSG00000113356; ENSG00000186184; ENSG00000163882; ENSG00000168495; ENSG00000100142; ENSG00000155115; ENSG00000115207; ENSG00000147669; ENSG00000125484; ENSG00000171453; ENSG00000186141; ENSG00000145734; ENSG00000119041	5435; 5437; 661; 2976; 112495; 5441; 11128; 51728; 6908; 5440; 55814; 9330; 10623; 51082; 2972; 9533; 55703; 55718; 10622; 2975; 9329	27	27
Dual incision in TC-NER	0.00893166	0.0450397	Reactome	R-HSA-6782135	ENSG00000132646; ENSG00000170315; ENSG00000134480; ENSG00000100387; ENSG00000133119; ENSG00000148229; ENSG00000177700; ENSG00000005075; ENSG00000181222; ENSG00000110107; ENSG00000132383; ENSG00000145736; ENSG00000084072; ENSG00000158290; ENSG00000150991; ENSG00000076924; ENSG00000134058; ENSG00000175595; ENSG00000225830; ENSG00000221983; ENSG00000240682; ENSG00000100142; ENSG00000122008; ENSG0000…	7316; 57461; 56655; 2074; 5435; 5426; 91603; 56949; 5439; 4331; 5430; 57654; 51426; 8451; 3150; 5441; 54107; 10450; 5983; 1642; 5111; 399511; 5440; 7311; 10714; 902; 2072; 5433; 6117; 5437; 9978; 57804; 5432; 7314; 6233; 5427; 1022; 404672; 8450; 2033; 5436; 27339; 2966; 5981; 5431; 7874	67	67
LDL clearance	0.00894337	0.0450397	Reactome	R-HSA-8964038	ENSG00000107798; ENSG00000172828; ENSG00000183020; ENSG00000057252; ENSG00000006125; ENSG00000141367; ENSG00000130164; ENSG00000119655; ENSG00000105699; ENSG00000042753; ENSG00000196961; ENSG00000169174; ENSG00000141458; ENSG00000161203; ENSG00000122705	3988; 23491; 1173; 4864; 51599; 255738; 161; 1211; 3949; 163; 10577; 160; 6646; 1213; 1175	18	18
Signaling by cytosolic FGFR1 fusion mutants	0.00894337	0.0450397	Reactome	R-HSA-1839117	ENSG00000115415; ENSG00000111790; ENSG00000173757; ENSG00000124831; ENSG00000121879; ENSG00000121741; ENSG00000122779; ENSG00000213066; ENSG00000186716; ENSG00000145675; ENSG00000177885; ENSG00000196535; ENSG00000111605; ENSG00000168610; ENSG00000126561	6772; 9208; 5295; 2885; 11052; 6776; 7750; 399687; 6777; 8805; 11116; 5290; 6774; 613; 26127	18	18
Signaling by FLT3 fusion proteins	0.00894337	0.0450397	Reactome	R-HSA-9703465	ENSG00000173757; ENSG00000115904; ENSG00000133703; ENSG00000121879; ENSG00000174775; ENSG00000121741; ENSG00000100815; ENSG00000124762; ENSG00000139083; ENSG00000173230; ENSG00000115306; ENSG00000145675; ENSG00000177885; ENSG00000196535; ENSG00000126561	2804; 3845; 5295; 3265; 7750; 6776; 399687; 6777; 6654; 2885; 5290; 2120; 6711; 1026; 9321	18	18
RHOBTB2 GTPase cycle	0.00905931	0.0454208	Reactome	R-HSA-9013418	ENSG00000198563; ENSG00000166226; ENSG00000147274; ENSG00000113758; ENSG00000184009; ENSG00000146247; ENSG00000153944; ENSG00000075624; ENSG00000146731; ENSG00000008853; ENSG00000105401; ENSG00000136527; ENSG00000072110; ENSG00000096384; ENSG00000091164; ENSG00000196586; ENSG00000138594; ENSG00000092199; ENSG00000151239	29766; 11140; 9352; 87; 55023; 908; 7919; 5756; 23221; 124540; 6434; 3183; 27316; 4646; 71; 3326; 10576; 1627; 60	24	24
Metabolism of nucleotides	0.00913555	0.0454208	Reactome	R-HSA-15869	ENSG00000104687; ENSG00000166548; ENSG00000159131; ENSG00000102967; ENSG00000100938; ENSG00000243678; ENSG00000076685; ENSG00000171793; ENSG00000162433; ENSG00000116748; ENSG00000138363; ENSG00000140057; ENSG00000048392; ENSG00000239672; ENSG00000100024; ENSG00000170502; ENSG00000107902; ENSG00000168032; ENSG00000125877; ENSG00000156110; ENSG00000198805; ENSG00000133805; ENSG00000198431; ENSG0000…	7296; 2987; 51292; 471; 3704; 7378; 4831; 9615; 6241; 270; 2745; 7295; 7083; 25961; 6880; 3251; 100; 7372; 30833; 790; 56474; 955; 7498; 2618; 56985; 53343; 1807; 205; 4830; 7371; 4907; 957; 50484; 22978; 1890; 4521; 5198; 9583; 2936; 978; 1503; 4860; 7298; 7084; 64077; 79077; 122481; 1716; 1806; 8833; 221264; 159; 956; 83549; 1723; 132; 131870; 51733; 1633; 272; 10591; 161823; 10606; 51727; 4833…	102	102
SUMOylation of chromatin organization proteins	0.00915818	0.0454208	Reactome	R-HSA-4551638	ENSG00000121481; ENSG00000197061; ENSG00000085415; ENSG00000184900; ENSG00000158406; ENSG00000214717; ENSG00000273542; ENSG00000047410; ENSG00000095319; ENSG00000134686; ENSG00000116478; ENSG00000173894; ENSG00000157020; ENSG00000078043; ENSG00000196313; ENSG00000196591; ENSG00000068024; ENSG00000197238; ENSG00000069248; ENSG00000116030; ENSG00000272391; ENSG00000155561; ENSG00000141582; ENSG0000…	6612; 23636; 8365; 55706; 7329; 9759; 9688; 9063; 1107; 79902; 4927; 8363; 23165; 23511; 9972; 6304; 80012; 8294; 7341; 1912; 7175; 8535; 57122; 6396; 6045; 8360; 4928; 5903; 9818; 8364; 8480; 100101267; 6015; 10762; 121504; 3065; 83746; 8367; 348995; 3066; 84733; 9883; 23314; 9189; 9631; 8362; 8086; 55746; 81929	72	72
activated TAK1 mediates p38 MAPK activation	0.00918183	0.0454208	Reactome	R-HSA-450302	ENSG00000157625; ENSG00000034152; ENSG00000167207; ENSG00000269335; ENSG00000244687; ENSG00000185386; ENSG00000108984; ENSG00000240849; ENSG00000100324; ENSG00000175104; ENSG00000114738; ENSG00000135341; ENSG00000162889; ENSG00000055208; ENSG00000104312; ENSG00000112062; ENSG00000134070	7867; 23118; 7189; 5600; 387521; 5608; 9261; 1432; 7335; 257397; 64127; 5606; 8517; 10454; 6885; 3656; 8767	21	21
Conversion from APC/C:Cdc20 to APC/C:Cdh1 in late anaphase	0.00918183	0.0454208	Reactome	R-HSA-176407	ENSG00000164162; ENSG00000141552; ENSG00000196510; ENSG00000004897; ENSG00000117399; ENSG00000153107; ENSG00000176248; ENSG00000130177; ENSG00000175063; ENSG00000176386; ENSG00000108106; ENSG00000166295; ENSG00000089053; ENSG00000105325; ENSG00000053900; ENSG00000079335; ENSG00000170142	29945; 27338; 51343; 29882; 8556; 64682; 11065; 996; 7324; 119504; 991; 51434; 8881; 51529; 246184; 10393; 51433	21	21
Downregulation of SMAD2/3:SMAD4 transcriptional activity	0.00918183	0.0454208	Reactome	R-HSA-2173795	ENSG00000141646; ENSG00000170315; ENSG00000049759; ENSG00000196498; ENSG00000150991; ENSG00000197323; ENSG00000157450; ENSG00000221983; ENSG00000143799; ENSG00000141027; ENSG00000118707; ENSG00000136603; ENSG00000100614; ENSG00000108854; ENSG00000116478; ENSG00000166949; ENSG00000143947	60436; 7316; 142; 7311; 54778; 9612; 4088; 64750; 7314; 4089; 23327; 6233; 9611; 5494; 3065; 51592; 6498	21	21
FLT3 signaling in disease	0.00918183	0.0454208	Reactome	R-HSA-9682385	ENSG00000173757; ENSG00000115904; ENSG00000133703; ENSG00000121879; ENSG00000171552; ENSG00000121741; ENSG00000174775; ENSG00000124762; ENSG00000139083; ENSG00000173230; ENSG00000115306; ENSG00000145675; ENSG00000179295; ENSG00000177885; ENSG00000196535; ENSG00000100815; ENSG00000126561	2804; 598; 5781; 5295; 3265; 3845; 7750; 6776; 399687; 6777; 6654; 2885; 5290; 2120; 6711; 1026; 9321	21	21
Phosphorylation of the APC/C	0.00918183	0.0454208	Reactome	R-HSA-176412	ENSG00000170142; ENSG00000164162; ENSG00000166851; ENSG00000196510; ENSG00000004897; ENSG00000153107; ENSG00000108106; ENSG00000130177; ENSG00000175063; ENSG00000176386; ENSG00000176248; ENSG00000089053; ENSG00000141552; ENSG00000053900; ENSG00000170312; ENSG00000134057; ENSG00000166295	64682; 5347; 51434; 11065; 891; 29882; 51529; 10393; 996; 119504; 27338; 8881; 7324; 29945; 246184; 983; 51433	21	21
Interactions of Rev with host cellular proteins	0.00925569	0.0455438	Reactome	R-HSA-177243	ENSG00000085415; ENSG00000082898; ENSG00000108424; ENSG00000047410; ENSG00000095319; ENSG00000157020; ENSG00000102900; ENSG00000196313; ENSG00000069248; ENSG00000125450; ENSG00000272391; ENSG00000120253; ENSG00000113569; ENSG00000110713; ENSG00000058804; ENSG00000139496; ENSG00000124789; ENSG00000108559; ENSG00000213024; ENSG00000111581; ENSG00000094914; ENSG00000153201; ENSG00000155561; ENSG0000…	23636; 55706; 9688; 79902; 4927; 23165; 23511; 9972; 3837; 8480; 5914; 7175; 6396; 238; 4928; 5903; 9818; 100101267; 10762; 57122; 7514; 348995; 9883; 1104; 9631; 8086; 55746; 81929	38	38
Transcriptional activity of SMAD2/SMAD3:SMAD4 heterotrimer	0.00925569	0.0455438	Reactome	R-HSA-2173793	ENSG00000080839; ENSG00000170315; ENSG00000197323; ENSG00000185591; ENSG00000196498; ENSG00000082258; ENSG00000136807; ENSG00000049759; ENSG00000150991; ENSG00000157450; ENSG00000221983; ENSG00000100603; ENSG00000118707; ENSG00000108854; ENSG00000018408; ENSG00000141027; ENSG00000090061; ENSG00000133895; ENSG00000136603; ENSG00000116478; ENSG00000143947; ENSG00000143799; ENSG00000101665; ENSG0000…	60436; 7029; 22938; 8812; 9611; 4089; 4221; 51592; 6498; 9612; 904; 5933; 4088; 6667; 7316; 64750; 7311; 4092; 25937; 5494; 3065; 142; 54778; 1025; 7314; 6233; 23327; 905	38	38
NRAGE signals death through JNK	0.00967918	0.0474603	Reactome	R-HSA-193648	ENSG00000104880; ENSG00000136002; ENSG00000116584; ENSG00000066248; ENSG00000130762; ENSG00000114346; ENSG00000183111; ENSG00000114790; ENSG00000139132; ENSG00000076928; ENSG00000115904; ENSG00000142632; ENSG00000205726; ENSG00000153094; ENSG00000050327; ENSG00000163947; ENSG00000100485; ENSG00000137135; ENSG00000090924; ENSG00000160293; ENSG00000156299; ENSG00000102606; ENSG00000196914; ENSG0000…	26084; 389337; 100271715; 9138; 10451; 25791; 23370; 10276; 64857; 89846; 9826; 11214; 55701; 84033; 1894; 55160; 7204; 128272; 7074; 29; 121512; 5879; 6453; 50650; 23365; 26574; 7410; 27237; 7984; 6655; 26230; 10018; 57449; 84904; 50649; 9828; 6654; 8874; 572; 10672; 9181	59	59
EPH-Ephrin signaling	0.0104928	0.0511798	Reactome	R-HSA-2682334	ENSG00000196411; ENSG00000149269; ENSG00000090776; ENSG00000066248; ENSG00000137575; ENSG00000169398; ENSG00000184009; ENSG00000145715; ENSG00000243364; ENSG00000214944; ENSG00000205726; ENSG00000160293; ENSG00000101335; ENSG00000156299; ENSG00000254087; ENSG00000184349; ENSG00000169439; ENSG00000169242; ENSG00000174775; ENSG00000136238; ENSG00000146904; ENSG00000138071; ENSG00000133392; ENSG0000…	4067; 1946; 5921; 10092; 5062; 2041; 10451; 10398; 10096; 25791; 3985; 9475; 4629; 6714; 3265; 103910; 8440; 1945; 28964; 5747; 3984; 1969; 8976; 2902; 4637; 79784; 5879; 2050; 64283; 4628; 387; 6453; 10627; 2043; 6093; 1944; 6386; 4627; 1072; 7074; 6383; 7410; 1947; 71; 8874; 10097; 60; 1942; 142685; 5058	74	74
Signaling by Hedgehog	0.010572	0.0513868	Reactome	R-HSA-5358351	ENSG00000162104; ENSG00000137486; ENSG00000113558; ENSG00000114302; ENSG00000078747; ENSG00000173175; ENSG00000106571; ENSG00000072062; ENSG00000170315; ENSG00000175356; ENSG00000118965; ENSG00000005249; ENSG00000133961; ENSG00000108946; ENSG00000150991; ENSG00000071537; ENSG00000113712; ENSG00000166813; ENSG00000107882; ENSG00000221983; ENSG00000185624; ENSG00000143199; ENSG00000135506; ENSG0000…	6868; 7316; 409; 6400; 2619; 84455; 57758; 112; 8650; 6233; 7311; 2932; 6500; 111; 51009; 23432; 23288; 83737; 115; 5566; 5573; 84447; 57728; 2737; 79577; 5577; 132884; 64750; 57539; 1452; 8454; 113; 408; 114; 7289; 5576; 55811; 8643; 55764; 8405; 9742; 9978; 10956; 109; 5575; 7314; 11127; 51684; 374654; 25989; 6608; 5034; 5727	79	79
Oncogene Induced Senescence	0.0110716	0.0534776	Reactome	R-HSA-2559585	ENSG00000112242; ENSG00000170315; ENSG00000185591; ENSG00000100354; ENSG00000147883; ENSG00000078687; ENSG00000150991; ENSG00000100030; ENSG00000155363; ENSG00000198625; ENSG00000221983; ENSG00000126070; ENSG00000114126; ENSG00000135679; ENSG00000125968; ENSG00000143947; ENSG00000141510; ENSG00000092847; ENSG00000134698; ENSG00000105810; ENSG00000157557; ENSG00000129355; ENSG00000147889; ENSG0000…	7157; 1871; 192670; 7029; 27327; 1021; 1032; 4194; 5594; 3397; 6667; 192669; 4343; 7316; 7311; 57690; 4193; 1030; 23112; 26523; 7314; 6233; 1029; 2114	32	32
Depolymerisation of the Nuclear Lamina	0.0111747	0.0534776	Reactome	R-HSA-4419969	ENSG00000134324; ENSG00000170312; ENSG00000132793; ENSG00000154229; ENSG00000175826; ENSG00000166501; ENSG00000205423; ENSG00000113368; ENSG00000160789; ENSG00000134057	4000; 255919; 4001; 891; 23399; 23175; 64900; 5578; 5579; 983	11	11
p38MAPK events	0.0111747	0.0534776	Reactome	R-HSA-171007	ENSG00000133703; ENSG00000197122; ENSG00000144118; ENSG00000160271; ENSG00000185386; ENSG00000174775; ENSG00000162889; ENSG00000114738; ENSG00000112062; ENSG00000006451	5600; 6714; 3265; 5900; 7867; 9261; 1432; 3845; 5898; 5899	11	11
Regulation of BACH1 activity	0.0111747	0.0534776	Reactome	R-HSA-9708530	ENSG00000100387; ENSG00000170315; ENSG00000156273; ENSG00000150991; ENSG00000145604; ENSG00000055130; ENSG00000221983; ENSG00000198517; ENSG00000113558; ENSG00000143947	7316; 7311; 9978; 571; 6502; 7975; 7314; 6233; 6500; 8454	11	11
RHO GTPases activate KTN1	0.0111747	0.0534776	Reactome	R-HSA-5625970	ENSG00000177105; ENSG00000067560; ENSG00000137171; ENSG00000126214; ENSG00000174996; ENSG00000136238; ENSG00000126777; ENSG00000104892; ENSG00000155980; ENSG00000170759	147700; 387; 89953; 5879; 391; 3831; 3895; 64837; 3798; 3799	11	11
Signaling by Leptin	0.0111747	0.0534776	Reactome	R-HSA-2586552	ENSG00000185950; ENSG00000178188; ENSG00000173757; ENSG00000096968; ENSG00000174697; ENSG00000179295; ENSG00000168610; ENSG00000169047; ENSG00000116678; ENSG00000126561	8660; 5781; 6776; 25970; 6777; 3667; 3717; 3952; 3953; 6774	11	11
NOTCH1 Intracellular Domain Regulates Transcription	0.0115021	0.0547627	Reactome	R-HSA-2122947	ENSG00000100387; ENSG00000170315; ENSG00000094631; ENSG00000048052; ENSG00000164683; ENSG00000196498; ENSG00000113558; ENSG00000108773; ENSG00000196591; ENSG00000114315; ENSG00000116478; ENSG00000150991; ENSG00000221983; ENSG00000100603; ENSG00000140332; ENSG00000068024; ENSG00000100644; ENSG00000184384; ENSG00000148400; ENSG00000005339; ENSG00000109670; ENSG00000100393; ENSG00000141027; ENSG0000…	22938; 51564; 2648; 7090; 3065; 7314; 1387; 84441; 9612; 79718; 4851; 9611; 10013; 9734; 7316; 55534; 7311; 6907; 8454; 3091; 388585; 3066; 9978; 4609; 23462; 6233; 6500; 7091; 55294; 3280; 9759; 2033; 3516; 9794	48	48
Signaling by EGFR	0.0115021	0.0547627	Reactome	R-HSA-177929	ENSG00000127947; ENSG00000146648; ENSG00000170315; ENSG00000160691; ENSG00000063245; ENSG00000115145; ENSG00000124882; ENSG00000177885; ENSG00000150991; ENSG00000174775; ENSG00000085832; ENSG00000221983; ENSG00000136158; ENSG00000147010; ENSG00000143947; ENSG00000163235; ENSG00000179295; ENSG00000070159; ENSG00000124181; ENSG00000197122; ENSG00000115904; ENSG00000102606; ENSG00000121879; ENSG0000…	6868; 867; 30011; 10253; 1445; 102; 255324; 5335; 7311; 5781; 3265; 10252; 1956; 6714; 7316; 6464; 8874; 2885; 10254; 2069; 7039; 374; 1839; 5774; 5295; 7314; 6233; 29924; 2060; 6654; 3845; 5290; 5782; 6455	48	48
Pyruvate metabolism	0.0119922	0.0569017	Reactome	R-HSA-70268	ENSG00000110435; ENSG00000090857; ENSG00000004799; ENSG00000152256; ENSG00000213585; ENSG00000131828; ENSG00000141526; ENSG00000155380; ENSG00000067992; ENSG00000171989; ENSG00000124767; ENSG00000065833; ENSG00000005882; ENSG00000091140; ENSG00000172270; ENSG00000166796; ENSG00000168291; ENSG00000100577; ENSG00000134333; ENSG00000166800; ENSG00000164951; ENSG00000150768	3939; 5166; 55066; 3948; 4199; 1738; 5165; 7416; 5160; 1737; 9123; 682; 5164; 8050; 54704; 2954; 5163; 92483; 6566; 2739; 160287; 5162	29	29
Autodegradation of the E3 ubiquitin ligase COP1	0.0128363	0.0599889	Reactome	R-HSA-349425	ENSG00000170315; ENSG00000150991; ENSG00000141510; ENSG00000143207; ENSG00000221983; ENSG00000149311; ENSG00000143947	7316; 7157; 7311; 64326; 472; 7314; 6233	7	7
Modulation by Mtb of host immune system	0.0128363	0.0599889	Reactome	R-HSA-9637628	ENSG00000170315; ENSG00000150991; ENSG00000166710; ENSG00000137462; ENSG00000260314; ENSG00000221983; ENSG00000143947	7316; 7311; 7314; 6233; 7097; 4360; 567	7	7
Post-transcriptional silencing by small RNAs	0.0128363	0.0599889	Reactome	R-HSA-426496	ENSG00000100354; ENSG00000078687; ENSG00000092847; ENSG00000134698; ENSG00000126070; ENSG00000123908; ENSG00000090905	57690; 26523; 27161; 192670; 27327; 192669; 23112	7	7
Reversal of alkylation damage by DNA dioxygenases	0.0128363	0.0599889	Reactome	R-HSA-73943	ENSG00000189046; ENSG00000138303; ENSG00000112249; ENSG00000091542; ENSG00000100325; ENSG00000166199; ENSG00000140718	51008; 54890; 84164; 121642; 79068; 221120; 10973	7	7
RHOT2 GTPase cycle	0.0128363	0.0599889	Reactome	R-HSA-9013419	ENSG00000278259; ENSG00000140983; ENSG00000171109; ENSG00000182606; ENSG00000116688; ENSG00000138698; ENSG00000115993	55669; 22906; 66008; 9927; 80179; 89941; 5910	7	7
TICAM1,TRAF6-dependent induction of TAK1 complex	0.0128363	0.0599889	Reactome	R-HSA-9014325	ENSG00000135341; ENSG00000164342; ENSG00000127666; ENSG00000100324; ENSG00000175104; ENSG00000157625; ENSG00000055208	23118; 257397; 7098; 7189; 6885; 148022; 10454	7	7
TRAIL signaling	0.0128363	0.0599889	Reactome	R-HSA-75158	ENSG00000121858; ENSG00000003400; ENSG00000064012; ENSG00000173530; ENSG00000104689; ENSG00000168040; ENSG00000120889	8795; 8743; 8793; 8772; 843; 8797; 841	7	7
Activation of gene expression by SREBF (SREBP)	0.0128624	0.0600032	Reactome	R-HSA-2426168	ENSG00000160752; ENSG00000104549; ENSG00000072310; ENSG00000076555; ENSG00000167508; ENSG00000160285; ENSG00000099194; ENSG00000152904; ENSG00000170522; ENSG00000112972; ENSG00000001630; ENSG00000198911; ENSG00000109929; ENSG00000185591; ENSG00000113161; ENSG00000172893; ENSG00000066136; ENSG00000119927; ENSG00000067064; ENSG00000001167	3156; 4597; 4047; 1595; 6309; 6720; 9453; 57678; 32; 79071; 6667; 1717; 4800; 6713; 3422; 2224; 3157; 6319; 6721; 4802	26	26
Regulation of pyruvate dehydrogenase (PDH) complex	0.0133124	0.0617995	Reactome	R-HSA-204174	ENSG00000005882; ENSG00000067992; ENSG00000100577; ENSG00000110435; ENSG00000090857; ENSG00000091140; ENSG00000004799; ENSG00000152256; ENSG00000164951; ENSG00000150768; ENSG00000131828; ENSG00000168291	5166; 2954; 55066; 5164; 5165; 8050; 54704; 1738; 5163; 1737; 5160; 5162	14	14
RUNX3 regulates NOTCH signaling	0.0133124	0.0617995	Reactome	R-HSA-8941856	ENSG00000005339; ENSG00000161021; ENSG00000114315; ENSG00000101384; ENSG00000100393; ENSG00000020633; ENSG00000196782; ENSG00000100603; ENSG00000168214; ENSG00000108773; ENSG00000148400; ENSG00000184384	55534; 864; 22938; 2648; 84441; 4851; 3280; 2033; 3516; 1387; 182; 9794	14	14
Abortive elongation of HIV-1 transcript in the absence of Tat	0.0136029	0.0625242	Reactome	R-HSA-167242	ENSG00000196235; ENSG00000188342; ENSG00000136937; ENSG00000204356; ENSG00000163882; ENSG00000147669; ENSG00000188986; ENSG00000060069; ENSG00000047315; ENSG00000177700; ENSG00000168002; ENSG00000100142; ENSG00000101158; ENSG00000005075; ENSG00000114503; ENSG00000102978; ENSG00000181222; ENSG00000144231	7936; 5435; 22916; 5439; 5440; 5430; 51497; 4686; 5441; 6829; 9150; 25920; 5433; 2963; 5437; 5432; 5436; 5431	23	23
Regulation of RAS by GAPs	0.0136029	0.0625242	Reactome	R-HSA-5658442	ENSG00000143947; ENSG00000100387; ENSG00000170315; ENSG00000105808; ENSG00000150991; ENSG00000136848; ENSG00000133703; ENSG00000111344; ENSG00000174775; ENSG00000221983; ENSG00000196712; ENSG00000075391; ENSG00000198369; ENSG00000155903; ENSG00000145715; ENSG00000166068; ENSG00000197283; ENSG00000185989	8437; 5921; 200734; 22821; 161742; 3265; 153090; 7316; 7311; 10156; 8831; 9462; 5922; 9978; 4763; 7314; 6233; 3845	23	23
RHO GTPases activate PAKs	0.0136029	0.0625242	Reactome	R-HSA-5627123	ENSG00000196924; ENSG00000065534; ENSG00000101335; ENSG00000133026; ENSG00000092841; ENSG00000106683; ENSG00000136238; ENSG00000143933; ENSG00000149269; ENSG00000105357; ENSG00000118680; ENSG00000180370; ENSG00000085733; ENSG00000133392; ENSG00000100345; ENSG00000077157; ENSG00000198668; ENSG00000058272	801; 5062; 4638; 805; 4629; 2316; 103910; 3984; 4637; 5879; 4628; 2017; 4627; 4660; 79784; 4659; 10398; 5058	23	23
Signaling by CSF3 (G-CSF)	0.0136029	0.0625242	Reactome	R-HSA-9674555	ENSG00000115415; ENSG00000103363; ENSG00000133703; ENSG00000173757; ENSG00000254087; ENSG00000162434; ENSG00000160691; ENSG00000096968; ENSG00000185338; ENSG00000114125; ENSG00000105397; ENSG00000165025; ENSG00000166266; ENSG00000179295; ENSG00000177885; ENSG00000154582; ENSG00000168610; ENSG00000126561	4067; 6777; 3716; 6772; 5781; 6776; 2885; 9616; 6923; 6464; 3717; 6774; 8065; 7297; 3845; 8651; 6850; 6921	23	23
Signaling by ERBB2	0.0137789	0.0632289	Reactome	R-HSA-1227986	ENSG00000127947; ENSG00000146648; ENSG00000169752; ENSG00000170315; ENSG00000131504; ENSG00000160691; ENSG00000157168; ENSG00000166266; ENSG00000101213; ENSG00000124882; ENSG00000177885; ENSG00000181852; ENSG00000115904; ENSG00000150991; ENSG00000174775; ENSG00000221983; ENSG00000141738; ENSG00000141736; ENSG00000154229; ENSG00000072135; ENSG00000197122; ENSG00000067560; ENSG00000124181; ENSG0000…	2886; 9101; 5753; 11140; 145957; 5578; 2065; 5335; 387; 2069; 6714; 3265; 3084; 1956; 2885; 10000; 55914; 2064; 7316; 6464; 7311; 3845; 10193; 1839; 5295; 8065; 5580; 1729; 7314; 6233; 6654; 26469; 208; 5290; 5782	50	50
Mitochondrial calcium ion transport	0.0140852	0.063867	Reactome	R-HSA-8949215	ENSG00000141385; ENSG00000156026; ENSG00000005059; ENSG00000121057; ENSG00000215021; ENSG00000183172; ENSG00000165637; ENSG00000165688; ENSG00000155970; ENSG00000213585; ENSG00000197912; ENSG00000105819; ENSG00000078668; ENSG00000165487; ENSG00000107745; ENSG00000089060	23203; 11331; 80024; 7419; 286097; 7416; 91689; 7417; 8165; 55013; 10367; 10939; 90550; 9512; 221154; 6687	20	20
NOTCH3 Intracellular Domain Regulates Transcription	0.0140852	0.063867	Reactome	R-HSA-9013508	ENSG00000115415; ENSG00000164683; ENSG00000161021; ENSG00000114315; ENSG00000113645; ENSG00000074181; ENSG00000100393; ENSG00000005339; ENSG00000196782; ENSG00000100603; ENSG00000168214; ENSG00000108773; ENSG00000126787; ENSG00000148400; ENSG00000184384; ENSG00000185630	6772; 55534; 22938; 9787; 23462; 2648; 84441; 4851; 3280; 5087; 2033; 3516; 1387; 23286; 4854; 9794	20	20
Signaling by Hippo	0.0140852	0.063867	Reactome	R-HSA-2028269	ENSG00000151748; ENSG00000114019; ENSG00000113645; ENSG00000018408; ENSG00000166913; ENSG00000150457; ENSG00000104375; ENSG00000104067; ENSG00000173542; ENSG00000137693; ENSG00000131023; ENSG00000114978; ENSG00000166025; ENSG00000101109; ENSG00000119139; ENSG00000004975	6788; 92597; 1856; 154810; 55233; 10413; 9113; 6789; 60485; 7082; 25937; 26524; 23286; 51421; 9414; 7529	20	20
[truncated: 155 more rows]
